# Supplementary material for: Phylogenomic Analysis Substantiates the gyrB Gene as a Powerful Molecular Marker to Efficiently Differentiate the Most Closely Related Genera Myxococcus, Corallococcus, and Pyxidicoccus
Source: Front Microbiol. 2021 Oct 11;12:763359. doi: 10.3389/fmicb.2021.763359 (PMC8542856; doi:10.3389/fmicb.2021.763359)
Supplement: Supplementary file 2 [file Table_1.XLSX]

## Sheet: Table S1
Strain	Species assignation*	Isolation source	Accession number
AS-1-12	CPNS18	Activated sludge	MW981291
AS-1-15	MPNS11	Activated sludge	MW981292
AS-1-16	CPNS18	Activated sludge	MW981293
AS-1-2	CPNS18	Activated sludge	MW981294
AS-1-6	CPNS18	Activated sludge	MW981295
ND-1-1	MPNS11	Sediment	MW981296
RHST-1-14	MPNS16	Soil	MW981297
RHST-1-7	MPNS16	Soil	MW981298
RHSTA-1-4	MPNS16	Soil	MW981299
XM-1-1-1	MPNS11	Sediment	MW981300
XM-1-1	MPNS11	Sediment	MW981301
XM-1-10	MPNS11	Sediment	MW981302
XM-1-2	MPNS11	Sediment	MW981303
XM-1-4-1	MPNS11	Sediment	MW981304
XM-1-8	M. virescens/xanthus	Sediment	MW981305
XM-1-9	MPNS11	Sediment	MW981306
XMA-1-1	M. virescens/xanthus	Sediment	MW981307
2-8	M. virescens/xanthus	Pond wall mud	MW981308
M50	MPNS17	Forest litter	MW981309
M56	MPNS18	Forest topsoil	MW981310
NL03M14	MPNS15	Forest soil	MW981311
SD34M19	MPNS14	Wetland sediment	MW981312
2-14	M. virescens/xanthus	Pond wall mud	MW981313
3-5	CPNS19	Pond wall mud	MW981314
M58	MPNS17	Bryophytes on stone wall of forest	MW981315
M60	CPNS8	Forest litter	MW981316
M71	CPNS8	Forest topsoil	MW981317
M93	CPNS8	Forest litter	MW981318
NL03M1	CPNS20	Forest soil	MW981319
NL05M1	C. carmarthensis	Forest soil	MW981320
H5M1	CPNS20	Rhizosphere soil	MW981321
Notes: MPNS, Myxococcus putative new species. CPNS, Corallococcus putative new species. *, the species assignation of these isolates were determined using the phylogenetic and identity analyses of the 966-bp gyrB gene sequences.
