# Supplementary material for: Phylogenomic Analysis Substantiates the gyrB Gene as a Powerful Molecular Marker to Efficiently Differentiate the Most Closely Related Genera Myxococcus, Corallococcus, and Pyxidicoccus
Source: Front Microbiol. 2021 Oct 11;12:763359. doi: 10.3389/fmicb.2021.763359 (PMC8542856; doi:10.3389/fmicb.2021.763359)
Supplement: Supplementary file 4 [file Table_3.XLSX]

## Sheet: Table S3
New No.	Original species name	1	2	3	4	5	6	7	8	9	10	11	12	13	14	15	16	17	18	19	20	21	22	23	24	25	26	27	28	29	30	31	32	33	34	35	36	37	38	39	40	41	42	43	44	45	46	47	48
1	Myxococcus sp. AB056	100	86.6	76	69.4	69.5	71.8	74.1	74.1	74.5	74.5	74.5	74	71.1	70.9	71	71.1	71	71	70.9	71	71.1	65.3	64.5	65.3	65.1	65.1	52.5	52.6	52.4	40.4	40.4	31.8	25	25.3	24.9	24.7	22.5	23	22.9	23.3	23.5	22.9	23.7	23.1	23.2	23.2	23.3	23.6
2	Myxococcus sp. AB036A	86.6	100	75.6	70.2	70.3	71.6	74.8	74.7	75.1	75.1	75.1	74.7	70.6	70.5	70.6	70.7	70.6	70.6	70.5	70.6	70.6	65.2	64.8	65.6	65.2	65.2	52.9	52.4	52.9	40.3	40.4	32.1	25.1	25.3	24.9	24.7	22.5	23.1	22.9	23.3	23.5	22.9	23.7	23.1	23.2	23.2	23.3	23.6
3	Myxococcus virescens DSM 2260T	76	75.6	100	71.4	71.4	73.4	73.1	73.1	73.5	73.6	73.5	73.1	70.6	70.6	70.6	70.7	70.6	70.6	70.6	70.6	70.6	65.6	64.5	65.8	65.6	65.6	52.6	52.5	52.8	40.6	40.5	32	25.1	25.3	25	24.7	22.5	23.1	22.9	23.4	23.4	22.8	23.6	23	23	23.1	23.1	23.5
4	Myxococcus xanthus AM003	69.4	70.2	71.4	100	99.9	73.5	69.7	69.6	70.1	70.1	70.1	69.7	68	68	68	68.2	68	67.9	68	68	68.1	63.7	63.7	64	64	64	52.1	52	51.8	40.6	40.6	32.2	25.1	25.3	25	24.8	22.5	23.1	22.9	23.4	23.6	23	23.8	23.1	23.2	23.2	23.3	23.6
5	Myxococcus xanthus AM005	69.5	70.3	71.4	99.9	100	73.6	69.8	69.7	70.2	70.2	70.2	69.7	68.1	67.9	68	68.1	68	68	67.9	68	68.1	63.9	63.9	64.2	64.2	64.2	52.1	52	51.8	40.6	40.6	32.2	25.1	25.3	24.9	24.8	22.5	23.1	22.9	23.4	23.6	23	23.8	23.1	23.2	23.2	23.3	23.6
6	Myxococcus xanthus KF3.2.8c11	71.8	71.6	73.4	73.5	73.6	100	73.8	73.8	73.7	73.7	73.6	73.5	71.7	71.6	71.7	71.7	71.6	71.7	71.6	71.7	71.7	65.9	66	66	65.8	65.8	52.5	52.3	52.8	40.1	40.1	31.9	24.9	25.2	24.8	24.6	22.3	22.8	22.8	23.3	23	22.8	23.3	23	23.1	23.1	23.1	23.4
7	Myxococcus xanthus DZ2	74.1	74.8	73.1	69.7	69.8	73.8	100	100	99.6	99.6	99.6	99.9	72.6	72.5	72.6	72.6	72.5	72.5	72.4	72.6	72.6	66	65.6	66.1	65.9	65.9	53	52.5	52.9	40.3	40.2	31.9	24.9	25.2	24.8	24.6	22.3	23	22.7	23.2	23.4	22.7	23.6	22.9	23	23	23.1	23.5
8	Myxococcus xanthus DZF1	74.1	74.7	73.1	69.6	69.7	73.8	100	100	99.6	99.6	99.6	99.9	72.5	72.4	72.5	72.6	72.4	72.5	72.4	72.5	72.5	66	65.6	66.1	65.9	65.9	53	52.4	52.9	40.3	40.2	31.9	24.9	25.2	24.8	24.6	22.3	23	22.7	23.2	23.4	22.7	23.6	22.9	23	23	23	23.5
9	Myxococcus sp. CA005	74.5	75.1	73.5	70.1	70.2	73.7	99.6	99.6	100	100	100	99.6	72.8	72.7	72.8	72.9	72.7	72.8	72.7	72.8	72.9	65.9	65.7	66.1	65.8	65.8	52.9	52.5	52.8	40.3	40.2	32	25	25.2	24.9	24.6	22.4	23	22.8	23.3	23.3	22.8	23.5	23	23.1	23.1	23.1	23.4
10	Myxococcus xanthus AB023	74.5	75.1	73.6	70.1	70.2	73.7	99.6	99.6	100	100	100	99.6	72.8	72.7	72.8	72.9	72.8	72.8	72.7	72.8	72.9	66	65.7	66	65.8	65.8	52.9	52.5	52.8	40.3	40.2	31.9	25	25.2	24.9	24.6	22.4	22.9	22.7	23.2	23.3	22.8	23.5	23	23	23	23.1	23.4
11	Myxococcus xanthus DK 1622	74.5	75.1	73.5	70.1	70.2	73.6	99.6	99.6	100	100	100	99.6	72.8	72.7	72.8	72.9	72.7	72.8	72.7	72.8	72.9	66	65.7	66	65.8	65.8	52.9	52.5	52.8	40.3	40.2	31.9	25	25.2	24.8	24.6	22.3	22.9	22.7	23.2	23.3	22.8	23.5	23	23	23	23.1	23.4
12	Myxococcus xanthus DSM 16526T	74	74.7	73.1	69.7	69.7	73.5	99.9	99.9	99.6	99.6	99.6	100	72.4	72.4	72.4	72.5	72.4	72.3	72.3	72.3	72.5	65.9	65.6	66	65.8	65.8	52.9	52.3	52.7	40.2	40.1	31.9	25	25.2	24.8	24.6	22.3	23	22.7	23.2	23.4	22.7	23.6	22.9	23	23	23.1	23.4
13	Myxococcus sp. CA023	71.1	70.6	70.6	68	68.1	71.7	72.6	72.5	72.8	72.8	72.8	72.4	100	99.9	99.9	99.9	99.9	100	99.9	99.9	100	68.9	68.7	69	68.6	68.7	53.7	53.4	53.5	40.4	40.4	32	25	25.3	25	24.7	22.3	23	22.8	23.3	23.3	22.8	23.6	23.2	23.2	23.3	23.3	23.6
14	Myxococcus sp. AB024B	70.9	70.5	70.6	68	67.9	71.6	72.5	72.4	72.7	72.7	72.7	72.4	99.9	100	99.8	99.9	100	99.8	99.9	99.9	99.9	69	68.7	69	68.7	68.7	53.8	53.5	53.6	40.5	40.5	32.1	25	25.3	25	24.7	22.4	23	22.9	23.3	23.3	22.9	23.6	23.3	23.3	23.3	23.4	23.6
15	Myxococcus xanthus CA029	71	70.6	70.6	68	68	71.7	72.6	72.5	72.8	72.8	72.8	72.4	99.9	99.8	100	99.8	99.8	99.9	99.8	99.9	99.9	68.9	68.7	69	68.7	68.7	53.7	53.4	53.5	40.5	40.5	32.1	25	25.3	25	24.7	22.4	23	22.9	23.3	23.3	22.9	23.6	23.2	23.3	23.3	23.3	23.6
16	Myxococcus sp. CA018	71.1	70.7	70.7	68.2	68.1	71.7	72.6	72.6	72.9	72.9	72.9	72.5	99.9	99.9	99.8	100	99.9	99.9	99.9	99.9	99.9	69.1	68.8	69.1	68.8	68.8	53.9	53.6	53.8	40.6	40.6	32.2	25.1	25.4	25.2	24.9	22.6	23.2	23	23.5	23.4	23	23.8	23.4	23.4	23.5	23.5	23.8
17	Myxococcus sp. AB025A	71	70.6	70.6	68	68	71.6	72.5	72.4	72.7	72.8	72.7	72.4	99.9	100	99.8	99.9	100	99.8	99.9	99.9	99.9	69	68.7	69	68.7	68.7	53.8	53.5	53.6	40.5	40.5	32.1	25	25.3	25	24.7	22.5	23	22.9	23.4	23.3	22.9	23.6	23.3	23.3	23.3	23.4	23.6
18	Myxococcus sp. CA010	71	70.6	70.6	67.9	68	71.7	72.5	72.5	72.8	72.8	72.8	72.3	100	99.8	99.9	99.9	99.8	100	99.9	99.9	100	69	68.7	69	68.7	68.7	53.7	53.4	53.6	40.4	40.4	32.1	25	25.3	25	24.7	22.4	23	22.9	23.3	23.3	22.9	23.6	23.2	23.3	23.3	23.3	23.6
19	Myxococcus sp. CA027	70.9	70.5	70.6	68	67.9	71.6	72.4	72.4	72.7	72.7	72.7	72.3	99.9	99.9	99.8	99.9	99.9	99.9	100	99.8	99.9	68.9	68.6	68.9	68.6	68.6	53.7	53.4	53.5	40.5	40.4	32	25	25.3	25	24.7	22.4	23	22.8	23.3	23.3	22.8	23.6	23.2	23.2	23.3	23.3	23.6
20	Myxococcus sp. AB022	71	70.6	70.6	68	68	71.7	72.6	72.5	72.8	72.8	72.8	72.3	99.9	99.9	99.9	99.9	99.9	99.9	99.8	100	100	69	68.7	69	68.7	68.7	53.7	53.4	53.6	40.4	40.4	32.1	25	25.3	25	24.7	22.4	23	22.8	23.3	23.3	22.9	23.6	23.2	23.2	23.3	23.3	23.6
21	Myxococcus sp. CA006	71.1	70.6	70.6	68.1	68.1	71.7	72.6	72.5	72.9	72.9	72.9	72.5	100	99.9	99.9	99.9	99.9	100	99.9	100	100	69.1	68.9	69.1	68.8	68.8	53.8	53.5	53.6	40.5	40.5	32.1	25	25.3	25	24.7	22.5	23.1	22.9	23.4	23.4	22.9	23.7	23.3	23.3	23.3	23.4	23.6
22	Myxococcus xanthus KF4.3.9c1	65.3	65.2	65.6	63.7	63.9	65.9	66	66	65.9	66	66	65.9	68.9	69	68.9	69.1	69	69	68.9	69	69.1	100	93.8	94	93.7	93.7	55.1	54.7	55.1	41.1	40.8	32.3	25.1	25.3	25.1	24.7	22.4	22.9	22.8	23.4	23.2	22.9	23.4	23.1	23.2	23.2	23.2	23.5
23	Myxococcus xanthus GH3.5.6c2	64.5	64.8	64.5	63.7	63.9	66	65.6	65.6	65.7	65.7	65.7	65.6	68.7	68.7	68.7	68.8	68.7	68.7	68.6	68.7	68.9	93.8	100	94.1	94	94	54.6	54.7	54.6	41	40.9	32.3	25.1	25.4	25.1	24.8	22.5	22.9	22.8	23.4	23.3	22.9	23.5	23.1	23.2	23.2	23.2	23.6
24	Myxococcus xanthus GH5.1.9c20	65.3	65.6	65.8	64	64.2	66	66.1	66.1	66.1	66	66	66	69	69	69	69.1	69	69	68.9	69	69.1	94	94.1	100	94.1	94.1	55.1	54.7	55.1	41	40.8	32.3	25.1	25.3	25.1	24.7	22.4	22.9	22.8	23.4	23.1	22.9	23.5	23.2	23.2	23.3	23.2	23.6
25	Myxococcus xanthus MC3.5.9c15	65.1	65.2	65.6	64	64.2	65.8	65.9	65.9	65.8	65.8	65.8	65.8	68.6	68.7	68.7	68.8	68.7	68.7	68.6	68.7	68.8	93.7	94	94.1	100	99.9	54.9	54.6	54.9	41	40.8	32.3	25.1	25.3	25.1	24.7	22.5	22.9	22.8	23.4	23.1	22.9	23.4	23.1	23.1	23.2	23.2	23.5
26	Myxococcus xanthus MC3.3.5c16	65.1	65.2	65.6	64	64.2	65.8	65.9	65.9	65.8	65.8	65.8	65.8	68.7	68.7	68.7	68.8	68.7	68.7	68.6	68.7	68.8	93.7	94	94.1	99.9	100	54.9	54.6	54.9	41	40.8	32.3	25.1	25.3	25.1	24.7	22.5	22.9	22.8	23.4	23.1	22.9	23.4	23.1	23.1	23.2	23.2	23.5
27	Myxococcus sp. AM009	52.5	52.9	52.6	52.1	52.1	52.5	53	53	52.9	52.9	52.9	52.9	53.7	53.8	53.7	53.9	53.8	53.7	53.7	53.7	53.8	55.1	54.6	55.1	54.9	54.9	100	96.8	72.2	41.5	41.3	32.4	25.4	25.6	25.3	25.1	22.6	23.3	23.2	23.6	23.4	23.2	23.5	23.4	23.4	23.4	23.4	23.7
28	Myxococcus sp. AM010	52.6	52.4	52.5	52	52	52.3	52.5	52.4	52.5	52.5	52.5	52.3	53.4	53.5	53.4	53.6	53.5	53.4	53.4	53.4	53.5	54.7	54.7	54.7	54.6	54.6	96.8	100	71.5	41.2	41.2	32.5	25.3	25.6	25.3	25.1	22.6	23.2	23.1	23.5	23.3	23.1	23.6	23.3	23.3	23.3	23.4	23.6
29	"Myxococcus vastator" AM301T	52.4	52.9	52.8	51.8	51.8	52.8	52.9	52.9	52.8	52.8	52.8	52.7	53.5	53.6	53.5	53.8	53.6	53.6	53.5	53.6	53.6	55.1	54.6	55.1	54.9	54.9	72.2	71.5	100	41.7	41.6	32.9	25.7	25.9	25.6	25.4	23	23.5	23.5	23.9	23.7	23.5	23.8	23.6	23.6	23.6	23.7	23.9
30	Myxococcus macrosporus HW-1	40.4	40.3	40.6	40.6	40.6	40.1	40.3	40.3	40.3	40.3	40.3	40.2	40.4	40.5	40.5	40.6	40.5	40.4	40.5	40.4	40.5	41.1	41	41	41	41	41.5	41.2	41.7	100	85.7	32.7	25.5	25.7	25.4	25	22.9	23.3	23.3	23.9	23.5	23.2	23.7	23.4	23.4	23.4	23.4	23.7
31	Corallococcus macrosporus DSM 14697T	40.4	40.4	40.5	40.6	40.6	40.1	40.2	40.2	40.2	40.2	40.2	40.1	40.4	40.5	40.5	40.6	40.5	40.4	40.4	40.4	40.5	40.8	40.9	40.8	40.8	40.8	41.3	41.2	41.6	85.7	100	32.8	25.5	25.7	25.3	25	22.8	23.4	23.3	23.8	23.7	23.1	23.9	23.3	23.4	23.4	23.4	23.8
32	"Myxococcus hansupus" mixupus	31.8	32.1	32	32.2	32.2	31.9	31.9	31.9	32	31.9	31.9	31.9	32	32.1	32.1	32.2	32.1	32.1	32	32.1	32.1	32.3	32.3	32.3	32.3	32.3	32.4	32.5	32.9	32.7	32.8	100	24.6	24.8	24.5	24.1	22.2	22.8	22.7	23.1	23	22.7	23	22.8	22.7	22.8	22.7	23.1
33	Pyxidicoccus fallax DSM 14698T	25	25.1	25.1	25.1	25.1	24.9	24.9	24.9	25	25	25	25	25	25	25	25.1	25	25	25	25	25	25.1	25.1	25.1	25.1	25.1	25.4	25.3	25.7	25.5	25.5	24.6	100	99.9	30	29.6	23.2	23.7	23.7	23.9	23.8	23.7	23.9	23.8	23.9	23.8	23.8	24.1
34	Pyxidicoccus fallax CA059B	25.3	25.3	25.3	25.3	25.3	25.2	25.2	25.2	25.2	25.2	25.2	25.2	25.3	25.3	25.3	25.4	25.3	25.3	25.3	25.3	25.3	25.3	25.4	25.3	25.3	25.3	25.6	25.6	25.9	25.7	25.7	24.8	99.9	100	30.2	29.8	23.4	23.9	23.9	24.1	23.9	23.8	24.1	24	24.1	24.1	24	24.3
35	Pyxidicoccus trucidator CA060AT	24.9	24.9	25	25	24.9	24.8	24.8	24.8	24.9	24.9	24.8	24.8	25	25	25	25.2	25	25	25	25	25	25.1	25.1	25.1	25.1	25.1	25.3	25.3	25.6	25.4	25.3	24.5	30	30.2	100	33.1	22.9	23.4	23.4	23.7	23.8	23.6	24	23.9	23.8	23.9	23.9	24.1
36	"Pyxidicoccus caerfyrddinensis" CA032AT	24.7	24.7	24.7	24.8	24.8	24.6	24.6	24.6	24.6	24.6	24.6	24.6	24.7	24.7	24.7	24.9	24.7	24.7	24.7	24.7	24.7	24.7	24.8	24.7	24.7	24.7	25.1	25.1	25.4	25	25	24.1	29.6	29.8	33.1	100	22.8	23.3	23.3	23.5	23.6	23.4	23.7	23.5	23.6	23.6	23.6	23.9
37	Myxococcus stipitatus DSM 14675T	22.5	22.5	22.5	22.5	22.5	22.3	22.3	22.3	22.4	22.4	22.3	22.3	22.3	22.4	22.4	22.6	22.5	22.4	22.4	22.4	22.5	22.4	22.5	22.4	22.5	22.5	22.6	22.6	23	22.9	22.8	22.2	23.2	23.4	22.9	22.8	100	26.5	26.5	26.8	27.3	27.1	27.6	27.4	27.4	27.4	27.4	27.7
38	Myxococcus fulvus 124B02	23	23.1	23.1	23.1	23.1	22.8	23	23	23	22.9	22.9	23	23	23	23	23.2	23	23	23	23	23.1	22.9	22.9	22.9	22.9	22.9	23.3	23.2	23.5	23.3	23.4	22.8	23.7	23.9	23.4	23.3	26.5	100	83.8	62.7	28.3	28	28.5	28.3	28.2	28.2	28.3	28.5
39	Myxococcus fulvus DSM 16525T	22.9	22.9	22.9	22.9	22.9	22.8	22.7	22.7	22.8	22.7	22.7	22.7	22.8	22.9	22.9	23	22.9	22.9	22.8	22.8	22.9	22.8	22.8	22.8	22.8	22.8	23.2	23.1	23.5	23.3	23.3	22.7	23.7	23.9	23.4	23.3	26.5	83.8	100	62.7	28.2	28	28.4	28.2	28.2	28.2	28.3	28.5
40	Myxococcus sp. AB025B	23.3	23.3	23.4	23.4	23.4	23.3	23.2	23.2	23.3	23.2	23.2	23.2	23.3	23.3	23.3	23.5	23.4	23.3	23.3	23.3	23.4	23.4	23.4	23.4	23.4	23.4	23.6	23.5	23.9	23.9	23.8	23.1	23.9	24.1	23.7	23.5	26.8	62.7	62.7	100	28.4	28.2	28.7	28.6	28.5	28.6	28.6	28.8
41	Myxococcus sp. AM011	23.5	23.5	23.4	23.6	23.6	23	23.4	23.4	23.3	23.3	23.3	23.4	23.3	23.3	23.3	23.4	23.3	23.3	23.3	23.3	23.4	23.2	23.3	23.1	23.1	23.1	23.4	23.3	23.7	23.5	23.7	23	23.8	23.9	23.8	23.6	27.3	28.3	28.2	28.4	100	93.3	41.5	41.5	41.4	41.4	41.3	41.5
42	Myxococcus eversor AB053BT	22.9	22.9	22.8	23	23	22.8	22.7	22.7	22.8	22.8	22.8	22.7	22.8	22.9	22.9	23	22.9	22.9	22.8	22.9	22.9	22.9	22.9	22.9	22.9	22.9	23.2	23.1	23.5	23.2	23.1	22.7	23.7	23.8	23.6	23.4	27.1	28	28	28.2	93.3	100	41.4	41.2	41.3	41.3	41.3	41.5
43	"Myxococcus llanfairensis" AM401T	23.7	23.7	23.6	23.8	23.8	23.3	23.6	23.6	23.5	23.5	23.5	23.6	23.6	23.6	23.6	23.8	23.6	23.6	23.6	23.6	23.7	23.4	23.5	23.5	23.4	23.4	23.5	23.6	23.8	23.7	23.9	23	23.9	24.1	24	23.7	27.6	28.5	28.4	28.7	41.5	41.4	100	89.3	84.2	84	83.3	82.9
44	Myxococcus sp. CA040A	23.1	23.1	23	23.1	23.1	23	22.9	22.9	23	23	23	22.9	23.2	23.3	23.2	23.4	23.3	23.2	23.2	23.2	23.3	23.1	23.1	23.2	23.1	23.1	23.4	23.3	23.6	23.4	23.3	22.8	23.8	24	23.9	23.5	27.4	28.3	28.2	28.6	41.5	41.2	89.3	100	84.7	84.9	84.6	84
45	Myxococcus sp. CA051A	23.2	23.2	23	23.2	23.2	23.1	23	23	23.1	23	23	23	23.2	23.3	23.3	23.4	23.3	23.3	23.2	23.2	23.3	23.2	23.2	23.2	23.1	23.1	23.4	23.3	23.6	23.4	23.4	22.7	23.9	24.1	23.8	23.6	27.4	28.2	28.2	28.5	41.4	41.3	84.2	84.7	100	90.3	89.7	90.2
46	Myxococcus sp. CA056	23.2	23.2	23.1	23.2	23.2	23.1	23	23	23.1	23	23	23	23.3	23.3	23.3	23.5	23.3	23.3	23.3	23.3	23.3	23.2	23.2	23.3	23.2	23.2	23.4	23.3	23.6	23.4	23.4	22.8	23.8	24.1	23.9	23.6	27.4	28.2	28.2	28.6	41.4	41.3	84	84.9	90.3	100	90.1	90.6
47	Myxococcus sp. CA033	23.3	23.3	23.1	23.3	23.3	23.1	23.1	23	23.1	23.1	23.1	23.1	23.3	23.4	23.3	23.5	23.4	23.3	23.3	23.3	23.4	23.2	23.2	23.2	23.2	23.2	23.4	23.4	23.7	23.4	23.4	22.7	23.8	24	23.9	23.6	27.4	28.3	28.3	28.6	41.3	41.3	83.3	84.6	89.7	90.1	100	90.4
48	Myxococcus sp. CA039A	23.6	23.6	23.5	23.6	23.6	23.4	23.5	23.5	23.4	23.4	23.4	23.4	23.6	23.6	23.6	23.8	23.6	23.6	23.6	23.6	23.6	23.5	23.6	23.6	23.5	23.5	23.7	23.6	23.9	23.7	23.8	23.1	24.1	24.3	24.1	23.9	27.7	28.5	28.5	28.8	41.5	41.5	82.9	84	90.2	90.6	90.4	100
49	Corallococcus sp. H22C18031201	21.1	21.1	21.1	21.2	21.2	20.9	21.1	21.1	21.1	21.1	21	21.1	21.1	21.2	21.1	21.3	21.2	21.1	21.1	21.1	21.2	21	21	20.9	20.9	20.9	21.3	21.3	21.6	21.3	21.4	21	21.6	21.8	21.4	21.3	20.9	21.2	21.1	21.6	21.2	20.8	21.3	20.8	20.8	20.8	20.9	21.2
50	Corallococcus praedator CA031BT	21.7	21.7	21.7	21.8	21.7	21.5	21.7	21.7	21.6	21.6	21.6	21.7	21.6	21.6	21.6	21.7	21.6	21.6	21.6	21.6	21.6	21.5	21.6	21.5	21.5	21.5	21.7	21.8	21.9	21.9	22	21.4	21.9	22.1	21.8	21.8	21	21.4	21.4	21.6	21.6	21.3	21.7	21.4	21.3	21.4	21.4	21.7
51	Corallococcus sp. CA031C	21.6	21.6	21.5	21.7	21.6	21.4	21.5	21.5	21.5	21.4	21.5	21.5	21.5	21.5	21.5	21.6	21.5	21.5	21.5	21.5	21.5	21.4	21.5	21.4	21.4	21.4	21.6	21.7	21.9	21.8	21.9	21.3	21.9	22	21.7	21.7	20.9	21.3	21.2	21.5	21.5	21.1	21.6	21.3	21.2	21.3	21.3	21.5
52	Corallococcus sp. CA047B	21.5	21.5	21.4	21.5	21.5	21.4	21.4	21.4	21.4	21.4	21.4	21.4	21.4	21.4	21.4	21.5	21.4	21.4	21.4	21.4	21.5	21.5	21.5	21.5	21.4	21.4	21.7	21.7	22	21.8	21.8	21.3	21.9	22	21.8	21.7	21	21.3	21.3	21.5	21.3	21.2	21.4	21.3	21.3	21.3	21.4	21.5
53	Corallococcus terminator CA054AT	21.3	21.2	21.2	21.2	21.1	21.2	21.2	21.2	21.2	21.2	21.2	21.2	21.2	21.3	21.3	21.3	21.3	21.2	21.2	21.2	21.3	21.3	21.3	21.3	21.3	21.3	21.5	21.4	21.7	21.6	21.6	21.1	21.6	21.7	21.7	21.5	20.9	21.4	21.2	21.4	21.4	21.3	21.3	21.3	21.3	21.4	21.4	21.5
54	Corallococcus sp. ZKHCc1	21.4	21.5	21.4	21.4	21.4	21.3	21.4	21.4	21.4	21.4	21.4	21.3	21.4	21.5	21.5	21.6	21.5	21.4	21.4	21.4	21.5	21.4	21.4	21.4	21.3	21.3	21.6	21.6	21.9	21.6	21.6	21.2	22	22.2	21.9	21.7	20.9	21.3	21.3	21.6	21.3	21.1	21.3	21.1	21.2	21.2	21.2	21.4
55	Corallococcus llansteffanensis CA051BT	21.8	21.8	21.8	21.9	21.9	21.8	21.7	21.7	21.7	21.7	21.7	21.7	21.8	21.8	21.8	21.9	21.8	21.8	21.8	21.8	21.8	21.9	21.8	21.9	21.9	21.9	22.1	22.1	22.3	22.1	22.2	21.6	22.5	22.6	22.4	22.4	21.1	21.6	21.5	21.8	21.5	21.5	21.6	21.6	21.6	21.6	21.6	21.8
56	Corallococcus sp. CA053C	21.5	21.5	21.5	21.6	21.6	21.4	21.4	21.4	21.4	21.4	21.4	21.4	21.4	21.5	21.5	21.6	21.5	21.5	21.5	21.5	21.5	21.5	21.5	21.5	21.5	21.5	21.8	21.8	22	21.8	21.8	21.2	22.1	22.2	22	22.1	21	21.4	21.3	21.6	21.4	21.3	21.4	21.4	21.4	21.4	21.4	21.6
57	Corallococcus sicarius CA040BT	21.5	21.5	21.5	21.7	21.7	21.5	21.4	21.4	21.5	21.5	21.5	21.4	21.5	21.6	21.6	21.7	21.6	21.5	21.5	21.5	21.6	21.6	21.5	21.5	21.5	21.5	21.8	21.8	22	21.8	21.8	21.3	22.2	22.4	22.1	21.9	20.9	21.3	21.3	21.6	21.2	21	21.3	21.2	21.2	21.3	21.3	21.4
58	Corallococcus sp. c25j21	21.5	21.5	21.4	21.6	21.5	21.3	21.4	21.4	21.5	21.4	21.4	21.4	21.4	21.5	21.5	21.6	21.5	21.4	21.4	21.4	21.5	21.4	21.4	21.4	21.4	21.4	21.8	21.7	22	21.6	21.6	21.3	22	22.1	21.6	21.5	21	21.4	21.4	21.8	21.5	21.3	21.5	21.3	21.3	21.3	21.3	21.6
59	Corallococcus sp. Z5C101001	21.5	21.5	21.4	21.5	21.5	21.3	21.4	21.4	21.5	21.4	21.4	21.4	21.4	21.5	21.5	21.6	21.5	21.4	21.4	21.4	21.5	21.4	21.4	21.3	21.4	21.4	21.8	21.7	22	21.7	21.7	21.3	22	22.1	21.6	21.5	21	21.4	21.4	21.8	21.4	21.3	21.5	21.3	21.3	21.4	21.4	21.6
60	Corallococcus carmarthensis CA046B	21.7	21.7	21.6	21.8	21.7	21.6	21.5	21.5	21.6	21.6	21.6	21.5	21.5	21.6	21.6	21.7	21.6	21.5	21.6	21.6	21.6	21.5	21.5	21.6	21.6	21.6	21.8	21.8	22.1	21.7	21.7	21.5	21.9	22	21.7	21.7	21.1	21.4	21.4	21.6	21.4	21.3	21.4	21.3	21.3	21.3	21.3	21.6
61	Corallococcus carmarthensis CA043DT	21.8	21.8	21.7	21.9	21.9	21.5	21.7	21.7	21.6	21.6	21.6	21.7	21.6	21.6	21.6	21.7	21.6	21.6	21.6	21.6	21.6	21.5	21.5	21.4	21.4	21.4	21.7	21.7	22	21.6	21.8	21.4	21.8	22	21.6	21.6	20.9	21.4	21.3	21.5	21.8	21.2	21.7	21.2	21.2	21.2	21.3	21.5
62	Corallococcus aberystwythensis AB050AT	21.5	21.6	21.5	21.6	21.5	21.5	21.5	21.5	21.6	21.5	21.5	21.5	21.5	21.6	21.6	21.7	21.6	21.6	21.6	21.6	21.6	21.5	21.5	21.5	21.5	21.5	21.8	21.7	22	21.8	21.8	21.4	21.9	22.1	21.7	21.6	21	21.5	21.5	21.7	21.4	21.2	21.4	21.4	21.4	21.4	21.4	21.5
63	Corallococcus exercitus AB043B	21.6	21.7	21.6	21.7	21.7	21.6	21.5	21.5	21.6	21.6	21.6	21.6	21.6	21.6	21.6	21.7	21.6	21.6	21.6	21.6	21.6	21.6	21.5	21.6	21.6	21.6	21.8	21.7	22	21.8	21.8	21.4	22	22.2	21.7	21.8	21.2	21.4	21.3	21.6	21.3	21.2	21.3	21.2	21.2	21.2	21.2	21.3
64	Corallococcus exercitus AB043AT	21.6	21.7	21.6	21.7	21.7	21.6	21.6	21.6	21.6	21.6	21.6	21.6	21.6	21.6	21.6	21.7	21.6	21.6	21.6	21.6	21.6	21.6	21.6	21.6	21.6	21.6	21.8	21.8	22	21.8	21.8	21.5	22.1	22.2	21.8	21.8	21.3	21.5	21.5	21.7	21.3	21.3	21.3	21.3	21.3	21.3	21.3	21.4
65	Corallococcus exercitus CA046A	21.6	21.7	21.6	21.7	21.7	21.6	21.5	21.5	21.6	21.6	21.6	21.6	21.6	21.6	21.6	21.7	21.6	21.6	21.6	21.6	21.7	21.5	21.5	21.5	21.6	21.6	21.8	21.7	22	21.9	21.8	21.5	22	22.1	21.7	21.8	21.2	21.5	21.5	21.7	21.3	21.2	21.3	21.2	21.2	21.2	21.3	21.4
66	Corallococcus sp. AB049A	21.8	21.8	21.7	21.8	21.7	21.6	21.6	21.6	21.6	21.6	21.6	21.6	21.7	21.7	21.7	21.8	21.7	21.7	21.7	21.7	21.7	21.7	21.7	21.7	21.7	21.7	22	21.9	22.1	22	22	21.5	22.2	22.3	21.8	21.8	21.2	21.6	21.5	21.8	21.3	21.2	21.5	21.5	21.5	21.5	21.5	21.7
67	Corallococcus interemptor AB047AT	21.5	21.5	21.4	21.5	21.5	21.4	21.3	21.3	21.4	21.3	21.3	21.3	21.3	21.4	21.4	21.5	21.4	21.4	21.4	21.4	21.4	21.4	21.4	21.3	21.4	21.4	21.7	21.7	21.9	21.7	21.7	21.2	21.9	22.1	21.6	21.5	20.9	21.3	21.3	21.5	21.1	21	21.3	21.2	21.2	21.2	21.2	21.4
68	Corallococcus sp. AB050B	21.6	21.5	21.5	21.5	21.5	21.4	21.4	21.4	21.4	21.4	21.4	21.4	21.4	21.5	21.5	21.6	21.5	21.5	21.5	21.5	21.5	21.4	21.4	21.3	21.4	21.4	21.7	21.7	21.9	21.7	21.8	21.3	22	22.1	21.6	21.6	20.9	21.3	21.3	21.5	21.2	21	21.3	21.2	21.2	21.2	21.3	21.4
69	Corallococcus sp. CA054B	21.7	21.7	21.6	21.7	21.6	21.5	21.4	21.4	21.5	21.5	21.5	21.5	21.5	21.5	21.5	21.6	21.5	21.5	21.5	21.5	21.5	21.5	21.5	21.5	21.6	21.6	21.7	21.7	22	21.8	21.8	21.6	21.9	22	21.7	21.5	20.9	21.4	21.4	21.6	21.2	21.1	21.4	21.3	21.3	21.3	21.3	21.5
70	Corallococcus coralloides DSM 2259T	21.4	21.4	21.3	21.4	21.3	21.2	21.2	21.2	21.2	21.2	21.2	21.2	21.2	21.3	21.3	21.4	21.3	21.2	21.3	21.3	21.3	21.3	21.3	21.3	21.3	21.3	21.6	21.6	21.9	21.5	21.5	21.2	21.9	22.1	21.6	21.4	20.9	21.2	21.2	21.5	21.2	21	21.3	21.1	21.1	21.1	21.1	21.3
71	Corallococcus sp. CA049B	21.8	21.9	21.7	21.9	21.9	21.4	21.7	21.7	21.6	21.6	21.6	21.7	21.6	21.7	21.7	21.8	21.7	21.6	21.7	21.7	21.7	21.5	21.6	21.5	21.5	21.5	21.8	21.8	22	21.9	22	21.4	21.9	22	21.8	21.6	21	21.5	21.4	21.6	21.7	21.1	21.6	21.2	21.2	21.1	21.2	21.4
72	Corallococcus coralloides B035	21.5	21.5	21.4	21.6	21.5	21.3	21.3	21.3	21.4	21.3	21.3	21.4	21.3	21.4	21.4	21.5	21.4	21.3	21.4	21.4	21.4	21.4	21.3	21.3	21.3	21.3	21.6	21.6	22	21.7	21.7	21.1	21.8	22	21.6	21.4	20.8	21.3	21.2	21.5	21.3	21	21.3	21	21	21	21.1	21.2
73	Corallococcus sp. AB011P	21.5	21.5	21.3	21.6	21.5	21.3	21.3	21.3	21.3	21.3	21.3	21.3	21.3	21.4	21.3	21.5	21.4	21.3	21.3	21.3	21.4	21.3	21.3	21.3	21.3	21.3	21.5	21.5	21.8	21.5	21.5	21.2	21.8	21.9	21.6	21.4	20.8	21.1	21.1	21.4	21.3	21	21.3	21	21.1	21	21.2	21.2
74	Corallococcus sp. AB045	21.6	21.6	21.5	21.7	21.6	21.5	21.5	21.5	21.5	21.5	21.5	21.5	21.4	21.5	21.5	21.6	21.5	21.5	21.5	21.5	21.5	21.5	21.5	21.5	21.5	21.5	21.7	21.6	21.9	21.7	21.7	21.3	21.9	22	21.6	21.5	20.9	21.3	21.3	21.5	21.2	21.1	21.2	21.1	21.1	21.1	21.1	21.3
75	Corallococcus exiguus AB032A	21.5	21.6	21.6	21.7	21.6	21.4	21.4	21.4	21.4	21.4	21.4	21.4	21.5	21.5	21.5	21.6	21.5	21.5	21.5	21.5	21.5	21.5	21.5	21.5	21.5	21.5	21.7	21.7	22	21.7	21.7	21.4	21.7	21.9	21.6	21.5	20.9	21.3	21.2	21.4	21.3	21.2	21.2	21.1	21.1	21.1	21.2	21.2
76	Corallococcus sp. AB032C	21.3	21.4	21.4	21.5	21.5	21.2	21.2	21.2	21.3	21.2	21.2	21.2	21.3	21.3	21.3	21.4	21.3	21.3	21.3	21.3	21.3	21.3	21.3	21.3	21.3	21.3	21.5	21.6	21.9	21.5	21.5	21.1	21.6	21.7	21.4	21.4	20.7	21.1	21	21.2	21.1	21	21	20.9	20.9	20.9	20.9	21
77	Corallococcus exiguus AB031	21.6	21.7	21.7	21.8	21.8	21.4	21.6	21.6	21.5	21.5	21.5	21.6	21.6	21.6	21.6	21.7	21.6	21.6	21.6	21.6	21.6	21.4	21.5	21.4	21.4	21.4	21.7	21.7	22	21.7	21.8	21.3	21.6	21.8	21.5	21.4	20.8	21.3	21.2	21.4	21.5	21.1	21.4	21	21	21	21.1	21.2
78	Corallococcus exiguus AB016	21.5	21.5	21.5	21.6	21.5	21.4	21.3	21.3	21.4	21.4	21.4	21.4	21.4	21.4	21.4	21.5	21.5	21.4	21.4	21.4	21.5	21.4	21.4	21.4	21.4	21.4	21.6	21.6	22	21.7	21.6	21.3	21.7	21.8	21.6	21.4	20.9	21.2	21.2	21.3	21.3	21.2	21.2	21.1	21.1	21.1	21.1	21.2
79	Corallococcus exiguus DSM 14696T	21.6	21.7	21.6	21.7	21.7	21.3	21.5	21.6	21.5	21.4	21.4	21.6	21.4	21.5	21.5	21.7	21.5	21.5	21.5	21.5	21.6	21.3	21.4	21.3	21.3	21.3	21.5	21.5	21.8	21.5	21.6	21.1	21.6	21.8	21.4	21.3	20.7	21.2	21.1	21.3	21.5	21	21.4	21	21	21	21.1	21.3
80	Corallococcus exiguus CA046D	21.6	21.6	21.5	21.6	21.6	21.4	21.4	21.4	21.5	21.5	21.4	21.5	21.6	21.6	21.6	21.7	21.6	21.6	21.6	21.6	21.6	21.5	21.5	21.5	21.5	21.5	21.8	21.8	22	21.7	21.7	21.3	21.7	21.9	21.6	21.5	21	21.3	21.3	21.5	21.3	21.1	21.3	21.2	21.2	21.1	21.2	21.3
81	Corallococcus sp. AB018	21.7	21.8	21.7	21.8	21.7	21.4	21.6	21.6	21.6	21.5	21.5	21.6	21.6	21.7	21.7	21.8	21.7	21.7	21.7	21.7	21.7	21.4	21.5	21.4	21.5	21.5	21.7	21.7	22	21.7	21.8	21.3	21.7	21.8	21.6	21.5	20.8	21.4	21.2	21.4	21.5	21.1	21.5	21.1	21.1	21.1	21.2	21.3
82	Corallococcus exiguus CA048	21.8	21.9	21.8	21.9	21.8	21.5	21.8	21.8	21.7	21.7	21.7	21.8	21.7	21.8	21.8	21.9	21.8	21.8	21.8	21.8	21.8	21.6	21.7	21.5	21.5	21.5	21.8	21.8	22	21.9	21.9	21.4	21.8	21.9	21.6	21.5	21	21.5	21.4	21.5	21.7	21.2	21.6	21.2	21.2	21.2	21.2	21.4
83	Corallococcus sp. AB030	21.6	21.8	21.6	21.8	21.7	21.4	21.6	21.6	21.5	21.5	21.5	21.6	21.6	21.7	21.7	21.8	21.7	21.6	21.6	21.6	21.7	21.4	21.5	21.4	21.4	21.4	21.7	21.7	21.9	21.7	21.8	21.2	21.7	21.8	21.5	21.5	20.8	21.4	21.2	21.4	21.5	21.1	21.5	21.1	21.1	21.1	21.1	21.3
84	Corallococcus exiguus AM007	22.1	22.1	22.1	22.1	22.1	21.7	22	22	21.9	21.9	21.9	22	21.9	22	21.9	22	22	21.9	21.9	21.9	22	21.8	21.9	21.8	21.8	21.8	22	22	22.2	22	22.1	21.7	21.9	22.1	21.8	21.7	21.2	21.7	21.6	21.7	22	21.5	21.9	21.4	21.5	21.4	21.5	21.7
85	Corallococcus sp. CA041A	21.6	21.6	21.5	21.5	21.5	21.4	21.4	21.4	21.4	21.4	21.4	21.4	21.5	21.5	21.5	21.6	21.5	21.5	21.5	21.5	21.5	21.5	21.5	21.5	21.5	21.5	21.7	21.7	22	21.7	21.7	21.3	21.7	21.9	21.6	21.5	20.9	21.3	21.3	21.5	21.3	21.2	21.2	21.1	21.2	21.1	21.2	21.3
86	Corallococcus exiguus AB038A	21.4	21.4	21.4	21.4	21.4	21.3	21.3	21.3	21.4	21.4	21.4	21.3	21.3	21.4	21.4	21.5	21.4	21.4	21.4	21.4	21.4	21.4	21.4	21.4	21.4	21.4	21.6	21.5	21.9	21.5	21.5	21.2	21.6	21.8	21.5	21.3	20.9	21.3	21.3	21.4	21.1	21	21.2	21.1	21.1	21.1	21.1	21.3
87	Corallococcus exiguus AM006	21.4	21.4	21.4	21.5	21.5	21.4	21.3	21.3	21.4	21.4	21.4	21.4	21.4	21.4	21.4	21.5	21.4	21.4	21.4	21.4	21.4	21.3	21.3	21.3	21.4	21.4	21.6	21.6	21.9	21.5	21.4	21.2	21.6	21.7	21.4	21.4	20.9	21.3	21.2	21.3	21.1	21	21.1	21	21.1	21	21	21.2
88	Corallococcus sp. AB004	21.4	21.4	21.4	21.5	21.4	21.4	21.3	21.3	21.4	21.4	21.4	21.4	21.4	21.4	21.4	21.5	21.4	21.4	21.4	21.4	21.4	21.4	21.4	21.4	21.5	21.5	21.6	21.6	21.9	21.5	21.5	21.2	21.6	21.8	21.5	21.4	20.9	21.3	21.3	21.4	21.2	21	21.2	21.1	21.1	21.1	21.2	21.3
89	Corallococcus sp. AB038B	21.2	21.3	21.2	21.3	21.3	21.1	21.1	21.1	21.2	21.2	21.1	21.1	21.2	21.3	21.3	21.4	21.3	21.2	21.2	21.2	21.3	21.2	21.2	21.2	21.2	21.2	21.4	21.4	21.7	21.3	21.3	21.1	21.5	21.7	21.4	21.3	20.8	21.1	21.1	21.3	21.2	21	21.3	21.2	21.2	21.2	21.3	21.4
90	Corallococcus exiguus AB039A	21.4	21.4	21.4	21.4	21.4	21.3	21.3	21.3	21.4	21.4	21.4	21.4	21.4	21.5	21.4	21.6	21.5	21.4	21.4	21.4	21.5	21.4	21.4	21.4	21.4	21.4	21.6	21.6	21.9	21.6	21.5	21.3	21.6	21.8	21.5	21.3	20.9	21.2	21.2	21.4	21.1	21	21.1	21.1	21.1	21.1	21.1	21.2
[truncated: 42 more columns]
