# Supplementary material for: Phylogenomic Analysis Substantiates the gyrB Gene as a Powerful Molecular Marker to Efficiently Differentiate the Most Closely Related Genera Myxococcus, Corallococcus, and Pyxidicoccus
Source: Front Microbiol. 2021 Oct 11;12:763359. doi: 10.3389/fmicb.2021.763359 (PMC8542856; doi:10.3389/fmicb.2021.763359)
Supplement: Supplementary file 5 [file Table_4.XLSX]

## Sheet: Table S4
New No.	Original species name	1	2	3	4	5	6	7	8	9	10	11	12	13	14	15	16	17	18	19	20	21	22	23	24	25	26	27	28	29	30	31	32	33	34	35	36	37	38	39	40	41	42	43	44	45	46	47	48
1	Myxococcus sp. AB056	100	99.6	99	99	99	98.7	98.7	98.7	98.7	98.7	98.7	98.7	98.6	98.6	98.6	98.6	98.6	98.6	98.6	98.6	98.6	97.9	97.9	97.9	97.8	97.8	97.8	97.8	97.5	97.5	97.4	96.5	90.5	90.5	91	91.1	89.5	88.5	88.8	89	88.5	88.6	88.1	88.2	88	88.2	88.1	88
2	Myxococcus sp. AB036A	99.6	100	98.8	98.9	98.9	98.7	98.5	98.5	98.5	98.5	98.5	98.5	98.6	98.6	98.6	98.6	98.6	98.6	98.6	98.6	98.6	97.8	97.8	97.8	97.7	97.7	97.6	97.7	97.3	97.3	97.2	96.4	90.4	90.4	91	91	89.4	88.4	88.7	88.9	88.5	88.5	88	88.1	87.9	88.1	88.1	87.9
3	Myxococcus virescens DSM 2260T	99	98.8	100	98.9	98.9	98.7	98.4	98.4	98.4	98.4	98.4	98.4	98.7	98.7	98.7	98.7	98.7	98.7	98.7	98.7	98.7	98	98	98	98	98	97.9	97.9	97.5	97.5	97.5	96.5	90.6	90.6	91.2	91.3	89.4	88.5	88.8	89	88.5	88.5	88.2	88.3	88.2	88.4	88.3	88.1
4	Myxococcus xanthus AM003	99	98.9	98.9	100	100	99.1	98.7	98.7	98.7	98.7	98.7	98.7	98.7	98.7	98.7	98.7	98.7	98.7	98.7	98.7	98.7	98	98	98	98	98	97.7	97.8	97.4	97.2	97.1	96.5	90.6	90.6	90.8	91	89.3	88.4	88.7	88.9	88.4	88.5	88.1	88.2	88.1	88.2	88.2	88.1
5	Myxococcus xanthus AM005	99	98.9	98.9	100	100	99.1	98.7	98.7	98.7	98.7	98.7	98.7	98.7	98.7	98.7	98.7	98.7	98.7	98.7	98.7	98.7	98	98	98	98	98	97.7	97.8	97.4	97.2	97.1	96.5	90.6	90.6	90.8	91	89.3	88.4	88.7	88.9	88.4	88.5	88.1	88.2	88.1	88.2	88.2	88.1
6	Myxococcus xanthus KF3.2.8c11	98.7	98.7	98.7	99.1	99.1	100	98.7	98.7	98.7	98.7	98.7	98.7	98.7	98.7	98.7	98.7	98.7	98.7	98.7	98.7	98.7	98	97.9	98	97.9	97.9	97.7	97.8	97.3	97.1	97.1	96.4	90.3	90.3	91	91	89.5	88.5	88.7	89	88.4	88.5	88.1	88.2	88.1	88.3	88.3	88.1
7	Myxococcus xanthus DZ2	98.7	98.5	98.4	98.7	98.7	98.7	100	100	100	100	100	100	98.3	98.3	98.3	98.3	98.3	98.3	98.3	98.3	98.3	97.9	97.8	97.9	97.8	97.8	97.3	97.4	97.1	96.9	96.9	96.2	90.2	90.2	90.7	91	89	88.4	88.6	88.8	88.2	88.2	87.8	87.9	87.8	88	87.9	87.7
8	Myxococcus xanthus DZF1	98.7	98.5	98.4	98.7	98.7	98.7	100	100	100	100	100	100	98.3	98.3	98.3	98.3	98.3	98.3	98.3	98.3	98.3	97.9	97.8	97.9	97.8	97.8	97.3	97.4	97.1	96.9	96.9	96.2	90.2	90.2	90.7	91	89	88.4	88.6	88.8	88.2	88.2	87.8	87.9	87.8	88	87.9	87.7
9	Myxococcus sp. CA005	98.7	98.5	98.4	98.7	98.7	98.7	100	100	100	100	100	100	98.3	98.3	98.3	98.3	98.3	98.3	98.3	98.3	98.3	97.9	97.8	97.9	97.8	97.8	97.3	97.4	97.1	96.9	96.9	96.2	90.2	90.2	90.7	91	89	88.4	88.6	88.8	88.2	88.2	87.8	87.9	87.8	88	87.9	87.7
10	Myxococcus xanthus AB023	98.7	98.5	98.4	98.7	98.7	98.7	100	100	100	100	100	100	98.3	98.3	98.3	98.3	98.3	98.3	98.3	98.3	98.3	97.9	97.8	97.9	97.8	97.8	97.3	97.4	97.1	96.9	96.9	96.2	90.2	90.2	90.7	91	89	88.4	88.6	88.8	88.2	88.2	87.8	87.9	87.8	88	87.9	87.7
11	Myxococcus xanthus DK 1622	98.7	98.5	98.4	98.7	98.7	98.7	100	100	100	100	100	100	98.3	98.3	98.3	98.3	98.3	98.3	98.3	98.3	98.3	97.9	97.8	97.9	97.8	97.8	97.3	97.4	97.1	96.9	96.9	96.2	90.2	90.2	90.7	91	89	88.4	88.6	88.8	88.2	88.2	87.8	87.9	87.8	88	87.9	87.7
12	Myxococcus xanthus DSM 16526T	98.7	98.5	98.4	98.7	98.7	98.7	100	100	100	100	100	100	98.3	98.3	98.3	98.3	98.3	98.3	98.3	98.3	98.3	97.9	97.8	97.9	97.8	97.8	97.3	97.4	97.1	96.9	96.9	96.2	90.2	90.2	90.7	91	89	88.4	88.6	88.8	88.2	88.2	87.8	87.9	87.8	88	87.9	87.7
13	Myxococcus sp. CA023	98.6	98.6	98.7	98.7	98.7	98.7	98.3	98.3	98.3	98.3	98.3	98.3	100	100	100	100	100	100	100	100	100	98.4	98.3	98.4	98.3	98.3	98.2	98.2	97.8	97.3	97.3	96.8	90.6	90.6	91	91.2	89.4	88.4	88.7	88.9	88.4	88.4	87.9	88.1	87.9	88.1	88	87.9
14	Myxococcus sp. AB024B	98.6	98.6	98.7	98.7	98.7	98.7	98.3	98.3	98.3	98.3	98.3	98.3	100	100	100	100	100	100	100	100	100	98.4	98.3	98.4	98.3	98.3	98.2	98.2	97.8	97.3	97.3	96.8	90.6	90.6	91	91.2	89.4	88.4	88.7	88.9	88.4	88.4	87.9	88.1	87.9	88.1	88	87.9
15	Myxococcus xanthus CA029	98.6	98.6	98.7	98.7	98.7	98.7	98.3	98.3	98.3	98.3	98.3	98.3	100	100	100	100	100	100	100	100	100	98.4	98.3	98.4	98.3	98.3	98.2	98.2	97.8	97.3	97.3	96.8	90.6	90.6	91	91.2	89.4	88.4	88.7	88.9	88.4	88.4	87.9	88.1	87.9	88.1	88	87.9
16	Myxococcus sp. CA018	98.6	98.6	98.7	98.7	98.7	98.7	98.3	98.3	98.3	98.3	98.3	98.3	100	100	100	100	100	100	100	100	100	98.4	98.3	98.4	98.3	98.3	98.2	98.2	97.8	97.3	97.3	96.8	90.6	90.6	91	91.2	89.4	88.4	88.7	88.9	88.4	88.4	87.9	88.1	87.9	88.1	88	87.9
17	Myxococcus sp. AB025A	98.6	98.6	98.7	98.7	98.7	98.7	98.3	98.3	98.3	98.3	98.3	98.3	100	100	100	100	100	100	100	100	100	98.4	98.3	98.4	98.3	98.3	98.2	98.2	97.8	97.3	97.3	96.8	90.6	90.6	91	91.2	89.4	88.4	88.7	88.9	88.4	88.4	87.9	88.1	87.9	88.1	88	87.9
18	Myxococcus sp. CA010	98.6	98.6	98.7	98.7	98.7	98.7	98.3	98.3	98.3	98.3	98.3	98.3	100	100	100	100	100	100	100	100	100	98.4	98.3	98.4	98.3	98.3	98.2	98.2	97.8	97.3	97.3	96.8	90.6	90.6	91	91.2	89.4	88.4	88.7	88.9	88.4	88.4	87.9	88.1	87.9	88.1	88	87.9
19	Myxococcus sp. CA027	98.6	98.6	98.7	98.7	98.7	98.7	98.3	98.3	98.3	98.3	98.3	98.3	100	100	100	100	100	100	100	100	100	98.4	98.3	98.4	98.3	98.3	98.2	98.2	97.8	97.3	97.3	96.8	90.6	90.6	91	91.2	89.4	88.4	88.7	88.9	88.4	88.4	87.9	88.1	87.9	88.1	88	87.9
20	Myxococcus sp. AB022	98.6	98.6	98.7	98.7	98.7	98.7	98.3	98.3	98.3	98.3	98.3	98.3	100	100	100	100	100	100	100	100	100	98.4	98.3	98.4	98.3	98.3	98.2	98.2	97.8	97.3	97.3	96.8	90.6	90.6	91	91.2	89.4	88.4	88.7	88.9	88.4	88.4	87.9	88.1	87.9	88.1	88	87.9
21	Myxococcus sp. CA006	98.6	98.6	98.7	98.7	98.7	98.7	98.3	98.3	98.3	98.3	98.3	98.3	100	100	100	100	100	100	100	100	100	98.4	98.3	98.4	98.3	98.3	98.2	98.2	97.8	97.3	97.3	96.8	90.6	90.6	91	91.2	89.4	88.4	88.7	88.9	88.4	88.4	87.9	88.1	87.9	88.1	88	87.9
22	Myxococcus xanthus KF4.3.9c1	97.9	97.8	98	98	98	98	97.9	97.9	97.9	97.9	97.9	97.9	98.4	98.4	98.4	98.4	98.4	98.4	98.4	98.4	98.4	100	99.6	99.8	99.5	99.5	97.9	97.9	97.5	96.9	96.9	96.6	90.3	90.3	90.6	90.8	88.9	88.3	88.6	88.7	88.1	88.1	87.6	87.8	87.6	87.8	87.7	87.6
23	Myxococcus xanthus GH3.5.6c2	97.9	97.8	98	98	98	97.9	97.8	97.8	97.8	97.8	97.8	97.8	98.3	98.3	98.3	98.3	98.3	98.3	98.3	98.3	98.3	99.6	100	99.7	100	100	97.8	97.8	97.4	97	96.9	96.6	90.2	90.2	90.6	90.9	88.9	88.3	88.6	88.8	88.1	88.1	87.6	87.7	87.6	87.8	87.7	87.5
24	Myxococcus xanthus GH5.1.9c20	97.9	97.8	98	98	98	98	97.9	97.9	97.9	97.9	97.9	97.9	98.4	98.4	98.4	98.4	98.4	98.4	98.4	98.4	98.4	99.8	99.7	100	99.6	99.6	97.8	97.9	97.4	96.9	96.9	96.6	90.2	90.2	90.6	90.8	88.9	88.3	88.6	88.7	88.1	88.1	87.6	87.8	87.6	87.8	87.7	87.6
25	Myxococcus xanthus MC3.5.9c15	97.8	97.7	98	98	98	97.9	97.8	97.8	97.8	97.8	97.8	97.8	98.3	98.3	98.3	98.3	98.3	98.3	98.3	98.3	98.3	99.5	100	99.6	100	100	97.7	97.8	97.4	96.9	96.9	96.6	90.2	90.2	90.5	90.8	88.9	88.3	88.6	88.7	88	88.1	87.6	87.7	87.5	87.7	87.6	87.5
26	Myxococcus xanthus MC3.3.5c16	97.8	97.7	98	98	98	97.9	97.8	97.8	97.8	97.8	97.8	97.8	98.3	98.3	98.3	98.3	98.3	98.3	98.3	98.3	98.3	99.5	100	99.6	100	100	97.7	97.8	97.4	96.9	96.9	96.6	90.2	90.2	90.5	90.8	88.9	88.3	88.6	88.7	88	88.1	87.6	87.7	87.5	87.7	87.6	87.5
27	Myxococcus sp. AM009	97.8	97.6	97.9	97.7	97.7	97.7	97.3	97.3	97.3	97.3	97.3	97.3	98.2	98.2	98.2	98.2	98.2	98.2	98.2	98.2	98.2	97.9	97.8	97.8	97.7	97.7	100	99.9	98.9	97.5	97.5	96.5	90.6	90.6	91.2	91.3	89	88.7	89	89.1	88.4	88.5	87.8	87.9	87.8	88	87.8	87.6
28	Myxococcus sp. AM010	97.8	97.7	97.9	97.8	97.8	97.8	97.4	97.4	97.4	97.4	97.4	97.4	98.2	98.2	98.2	98.2	98.2	98.2	98.2	98.2	98.2	97.9	97.8	97.9	97.8	97.8	99.9	100	98.9	97.5	97.5	96.5	90.6	90.6	91.2	91.2	89	88.7	89	89.1	88.4	88.5	87.8	87.9	87.8	88	87.8	87.6
29	"Myxococcus vastator" AM301T	97.5	97.3	97.5	97.4	97.4	97.3	97.1	97.1	97.1	97.1	97.1	97.1	97.8	97.8	97.8	97.8	97.8	97.8	97.8	97.8	97.8	97.5	97.4	97.4	97.4	97.4	98.9	98.9	100	97.4	97.3	96.5	90.6	90.6	90.7	90.9	89	88.8	89	89.2	88.3	88.3	87.8	87.9	87.9	87.9	87.8	87.6
30	Myxococcus macrosporus HW-1	97.5	97.3	97.5	97.2	97.2	97.1	96.9	96.9	96.9	96.9	96.9	96.9	97.3	97.3	97.3	97.3	97.3	97.3	97.3	97.3	97.3	96.9	97	96.9	96.9	96.9	97.5	97.5	97.4	100	99.8	97.1	90.9	90.9	91.5	91.4	89.3	88.5	89	89	88.5	88.5	88.1	88.2	88.1	88.3	88.1	87.9
31	Corallococcus macrosporus DSM 14697T	97.4	97.2	97.5	97.1	97.1	97.1	96.9	96.9	96.9	96.9	96.9	96.9	97.3	97.3	97.3	97.3	97.3	97.3	97.3	97.3	97.3	96.9	96.9	96.9	96.9	96.9	97.5	97.5	97.3	99.8	100	97.1	90.8	90.8	91.5	91.4	89.4	88.6	89	89	88.6	88.5	88.1	88.2	88.1	88.3	88.1	87.9
32	"Myxococcus hansupus" mixupus	96.5	96.4	96.5	96.5	96.5	96.4	96.2	96.2	96.2	96.2	96.2	96.2	96.8	96.8	96.8	96.8	96.8	96.8	96.8	96.8	96.8	96.6	96.6	96.6	96.6	96.6	96.5	96.5	96.5	97.1	97.1	100	90.5	90.5	91	91	89	88.3	88.2	88.5	87.7	87.8	87.5	87.6	87.5	87.6	87.4	87.4
33	Pyxidicoccus fallax DSM 14698T	90.5	90.4	90.6	90.6	90.6	90.3	90.2	90.2	90.2	90.2	90.2	90.2	90.6	90.6	90.6	90.6	90.6	90.6	90.6	90.6	90.6	90.3	90.2	90.2	90.2	90.2	90.6	90.6	90.6	90.9	90.8	90.5	100	100	91.9	93	90.3	90.3	90.5	90.6	88.8	88.6	89	89.1	89.3	89.3	89.2	89.1
34	Pyxidicoccus fallax CA059B	90.5	90.4	90.6	90.6	90.6	90.3	90.2	90.2	90.2	90.2	90.2	90.2	90.6	90.6	90.6	90.6	90.6	90.6	90.6	90.6	90.6	90.3	90.2	90.2	90.2	90.2	90.6	90.6	90.6	90.9	90.8	90.5	100	100	91.9	93	90.3	90.3	90.5	90.6	88.8	88.6	89	89.1	89.3	89.3	89.2	89.1
35	Pyxidicoccus trucidator CA060AT	91	91	91.2	90.8	90.8	91	90.7	90.7	90.7	90.7	90.7	90.7	91	91	91	91	91	91	91	91	91	90.6	90.6	90.6	90.5	90.5	91.2	91.2	90.7	91.5	91.5	91	91.9	91.9	100	94.7	88.8	88.4	88.5	88.8	88	88.1	88.2	88.3	88.3	88.3	88.3	88.3
36	"Pyxidicoccus caerfyrddinensis" CA032AT	91.1	91	91.3	91	91	91	91	91	91	91	91	91	91.2	91.2	91.2	91.2	91.2	91.2	91.2	91.2	91.2	90.8	90.9	90.8	90.8	90.8	91.3	91.2	90.9	91.4	91.4	91	93	93	94.7	100	89.1	89.1	89.2	89.3	88.5	88.6	88.5	88.6	88.6	88.6	88.6	88.5
37	Myxococcus stipitatus DSM 14675T	89.5	89.4	89.4	89.3	89.3	89.5	89	89	89	89	89	89	89.4	89.4	89.4	89.4	89.4	89.4	89.4	89.4	89.4	88.9	88.9	88.9	88.9	88.9	89	89	89	89.3	89.4	89	90.3	90.3	88.8	89.1	100	93.2	93.4	93.6	91.7	91.7	91.9	92	91.5	91.9	91.8	91.6
38	Myxococcus fulvus 124B02	88.5	88.4	88.5	88.4	88.4	88.5	88.4	88.4	88.4	88.4	88.4	88.4	88.4	88.4	88.4	88.4	88.4	88.4	88.4	88.4	88.4	88.3	88.3	88.3	88.3	88.3	88.7	88.7	88.8	88.5	88.6	88.3	90.3	90.3	88.4	89.1	93.2	100	98.6	98.1	92.7	92.7	92.8	92.9	92.8	93.1	92.8	92.7
39	Myxococcus fulvus DSM 16525T	88.8	88.7	88.8	88.7	88.7	88.7	88.6	88.6	88.6	88.6	88.6	88.6	88.7	88.7	88.7	88.7	88.7	88.7	88.7	88.7	88.7	88.6	88.6	88.6	88.6	88.6	89	89	89	89	89	88.2	90.5	90.5	88.5	89.2	93.4	98.6	100	98.2	93.3	93.3	93.5	93.6	93.5	93.7	93.5	93.3
40	Myxococcus sp. AB025B	89	88.9	89	88.9	88.9	89	88.8	88.8	88.8	88.8	88.8	88.8	88.9	88.9	88.9	88.9	88.9	88.9	88.9	88.9	88.9	88.7	88.8	88.7	88.7	88.7	89.1	89.1	89.2	89	89	88.5	90.6	90.6	88.8	89.3	93.6	98.1	98.2	100	92.6	92.6	92.9	93	93	93.1	92.9	92.8
41	Myxococcus sp. AM011	88.5	88.5	88.5	88.4	88.4	88.4	88.2	88.2	88.2	88.2	88.2	88.2	88.4	88.4	88.4	88.4	88.4	88.4	88.4	88.4	88.4	88.1	88.1	88.1	88	88	88.4	88.4	88.3	88.5	88.6	87.7	88.8	88.8	88	88.5	91.7	92.7	93.3	92.6	100	99.8	96.5	96.4	96.5	96.8	96.7	96.4
42	Myxococcus eversor AB053BT	88.6	88.5	88.5	88.5	88.5	88.5	88.2	88.2	88.2	88.2	88.2	88.2	88.4	88.4	88.4	88.4	88.4	88.4	88.4	88.4	88.4	88.1	88.1	88.1	88.1	88.1	88.5	88.5	88.3	88.5	88.5	87.8	88.6	88.6	88.1	88.6	91.7	92.7	93.3	92.6	99.8	100	96.6	96.5	96.6	96.9	96.8	96.5
43	"Myxococcus llanfairensis" AM401T	88.1	88	88.2	88.1	88.1	88.1	87.8	87.8	87.8	87.8	87.8	87.8	87.9	87.9	87.9	87.9	87.9	87.9	87.9	87.9	87.9	87.6	87.6	87.6	87.6	87.6	87.8	87.8	87.8	88.1	88.1	87.5	89	89	88.2	88.5	91.9	92.8	93.5	92.9	96.5	96.6	100	99.6	99.4	99.5	99.3	99.2
44	Myxococcus sp. CA040A	88.2	88.1	88.3	88.2	88.2	88.2	87.9	87.9	87.9	87.9	87.9	87.9	88.1	88.1	88.1	88.1	88.1	88.1	88.1	88.1	88.1	87.8	87.7	87.8	87.7	87.7	87.9	87.9	87.9	88.2	88.2	87.6	89.1	89.1	88.3	88.6	92	92.9	93.6	93	96.4	96.5	99.6	100	99.1	99.3	99.2	98.9
45	Myxococcus sp. CA051A	88	87.9	88.2	88.1	88.1	88.1	87.8	87.8	87.8	87.8	87.8	87.8	87.9	87.9	87.9	87.9	87.9	87.9	87.9	87.9	87.9	87.6	87.6	87.6	87.5	87.5	87.8	87.8	87.9	88.1	88.1	87.5	89.3	89.3	88.3	88.6	91.5	92.8	93.5	93	96.5	96.6	99.4	99.1	100	99.6	99.5	99.6
46	Myxococcus sp. CA056	88.2	88.1	88.4	88.2	88.2	88.3	88	88	88	88	88	88	88.1	88.1	88.1	88.1	88.1	88.1	88.1	88.1	88.1	87.8	87.8	87.8	87.7	87.7	88	88	87.9	88.3	88.3	87.6	89.3	89.3	88.3	88.6	91.9	93.1	93.7	93.1	96.8	96.9	99.5	99.3	99.6	100	99.7	99.6
47	Myxococcus sp. CA033	88.1	88.1	88.3	88.2	88.2	88.3	87.9	87.9	87.9	87.9	87.9	87.9	88	88	88	88	88	88	88	88	88	87.7	87.7	87.7	87.6	87.6	87.8	87.8	87.8	88.1	88.1	87.4	89.2	89.2	88.3	88.6	91.8	92.8	93.5	92.9	96.7	96.8	99.3	99.2	99.5	99.7	100	99.6
48	Myxococcus sp. CA039A	88	87.9	88.1	88.1	88.1	88.1	87.7	87.7	87.7	87.7	87.7	87.7	87.9	87.9	87.9	87.9	87.9	87.9	87.9	87.9	87.9	87.6	87.5	87.6	87.5	87.5	87.6	87.6	87.6	87.9	87.9	87.4	89.1	89.1	88.3	88.5	91.6	92.7	93.3	92.8	96.4	96.5	99.2	98.9	99.6	99.6	99.6	100
49	Corallococcus sp. H22C18031201	87.4	87.4	87.3	87.2	87.2	87.3	87	87	87	87	87	87	87.1	87.1	87.1	87.1	87.1	87.1	87.1	87.1	87.1	86.7	86.5	86.5	86.4	86.4	86.8	86.8	87	87.2	87.4	87.1	88.2	88.2	87.6	87.3	87.4	86.8	87	87.2	86.6	86.6	86.3	86.2	86.3	86.4	86.1	86.2
50	Corallococcus praedator CA031BT	86.9	86.8	87.1	87	87	87	86.7	86.7	86.7	86.7	86.7	86.7	86.9	86.9	86.9	86.9	86.9	86.9	86.9	86.9	86.9	86.5	86.4	86.4	86.3	86.3	87	86.9	86.9	87.2	87.2	86.5	88	88	87.4	87.6	87.2	87	87.1	87	86.2	86.3	86.1	86.2	85.9	86.2	86.1	85.8
51	Corallococcus sp. CA031C	86.9	86.8	87.1	87	87	87	86.7	86.7	86.7	86.7	86.7	86.7	86.9	86.9	86.9	86.9	86.9	86.9	86.9	86.9	86.9	86.5	86.4	86.4	86.3	86.3	87	86.9	86.9	87.2	87.2	86.5	88	88	87.4	87.6	87.2	87	87.1	87	86.2	86.3	86.1	86.2	85.9	86.2	86.1	85.8
52	Corallococcus sp. CA047B	86.8	86.7	87	86.9	86.9	86.9	86.7	86.7	86.7	86.7	86.7	86.7	86.9	86.9	86.9	86.9	86.9	86.9	86.9	86.9	86.9	86.5	86.4	86.5	86.4	86.4	87	87	87	87.2	87.3	86.5	87.9	87.9	87.4	87.6	87.1	87.1	87	86.9	86.3	86.4	86	86.1	85.9	86.2	86	85.9
53	Corallococcus terminator CA054AT	87	86.9	87	87	87	87	86.8	86.8	86.8	86.8	86.8	86.8	87	87	87	87	87	87	87	87	87	86.6	86.5	86.6	86.5	86.5	87	87	87.1	87.1	87.1	86.5	87.7	87.7	87.2	87.6	87.1	86.8	86.7	86.7	86.5	86.5	86	86.1	85.8	86.1	86	85.7
54	Corallococcus sp. ZKHCc1	87.2	87	87.4	87.2	87.2	87.1	86.9	86.9	86.9	86.9	86.9	86.9	87.1	87.1	87.1	87.1	87.1	87.1	87.1	87.1	87.1	86.7	86.7	86.7	86.6	86.6	87.3	87.3	87.4	87.6	87.5	86.8	87.9	87.9	87.4	87.9	87.4	86.9	87	87.2	86.5	86.6	86.3	86.4	86.2	86.4	86.3	86.1
55	Corallococcus llansteffanensis CA051BT	87	86.9	87.2	87	87	87.2	87	87	87	87	87	87	86.9	86.9	86.9	86.9	86.9	86.9	86.9	86.9	86.9	86.7	86.7	86.7	86.7	86.7	87	87	87.2	87.4	87.4	86.5	88.1	88.1	87.8	87.5	87.9	87.7	87.9	87.9	86.9	86.9	87.2	87.3	87	87.2	87.1	86.9
56	Corallococcus sp. CA053C	86.9	86.7	87.1	86.8	86.8	87	86.9	86.9	86.9	86.9	86.9	86.9	86.8	86.8	86.8	86.8	86.8	86.8	86.8	86.8	86.8	86.6	86.6	86.5	86.5	86.5	87	87	87	87.2	87.3	86.4	88.1	88.1	88	87.6	87.8	87.5	87.6	87.8	86.7	86.7	86.7	86.8	86.5	86.8	86.6	86.4
57	Corallococcus sicarius CA040BT	86.6	86.5	86.8	86.7	86.7	86.7	86.5	86.5	86.5	86.5	86.5	86.5	86.5	86.5	86.5	86.5	86.5	86.5	86.5	86.5	86.5	86.3	86.3	86.3	86.3	86.3	86.7	86.7	86.7	87	87	86.3	87.8	87.8	87.3	87.1	87.1	86.8	87.1	87.2	86.4	86.5	86.4	86.5	86.4	86.6	86.4	86.3
58	Corallococcus sp. c25j21	86.9	86.9	86.9	86.9	86.9	87	86.7	86.7	86.7	86.7	86.7	86.7	86.7	86.7	86.7	86.7	86.7	86.7	86.7	86.7	86.7	86.5	86.5	86.5	86.4	86.4	86.8	86.8	86.8	87.3	87.3	86.6	88	88	87.1	87.3	88	87.9	88.3	87.9	87.5	87.5	87.5	87.6	87.3	87.5	87.4	87.1
59	Corallococcus sp. Z5C101001	86.9	86.8	86.8	86.8	86.8	86.9	86.7	86.7	86.7	86.7	86.7	86.7	86.7	86.7	86.7	86.7	86.7	86.7	86.7	86.7	86.7	86.5	86.4	86.5	86.4	86.4	86.8	86.7	86.7	87.2	87.3	86.5	88	88	87.1	87.2	87.9	87.9	88.3	87.8	87.4	87.4	87.4	87.5	87.2	87.4	87.3	87
60	Corallococcus carmarthensis CA046B	86.5	86.3	86.5	86.4	86.4	86.4	86.3	86.3	86.3	86.3	86.3	86.3	86.3	86.3	86.3	86.3	86.3	86.3	86.3	86.3	86.3	85.9	85.8	85.8	85.8	85.8	86.3	86.2	86.3	86.7	86.7	86.1	87.2	87.2	87	86.5	87.3	87	87.2	87.2	86.8	86.7	86.4	86.6	86.3	86.5	86.3	86.1
61	Corallococcus carmarthensis CA043DT	86.5	86.3	86.5	86.4	86.4	86.4	86.3	86.3	86.3	86.3	86.3	86.3	86.3	86.3	86.3	86.3	86.3	86.3	86.3	86.3	86.3	85.8	85.8	85.8	85.7	85.7	86.2	86.2	86.3	86.6	86.7	86.1	87.2	87.2	87.1	86.5	87.3	87	87.2	87.2	86.7	86.8	86.4	86.5	86.2	86.4	86.3	86.1
62	Corallococcus aberystwythensis AB050AT	87.2	87.1	87.2	87	87	87.4	87	87	87	87	87	87	87.1	87.1	87.1	87.1	87.1	87.1	87.1	87.1	87.1	86.7	86.6	86.7	86.5	86.5	87	87	87	87.3	87.3	86.7	87.6	87.6	87.1	87.2	87.6	87.2	87.2	87.4	87.1	87.1	86.6	86.7	86.5	86.7	86.5	86.3
63	Corallococcus exercitus AB043B	87.4	87.3	87.4	87.3	87.3	87.4	87.2	87.2	87.2	87.2	87.2	87.2	87.3	87.3	87.3	87.3	87.3	87.3	87.3	87.3	87.3	86.9	86.8	86.9	86.8	86.8	87.4	87.3	87.4	87.7	87.8	87.2	88	88	87.6	87.5	87.8	87.7	88	88.1	87.4	87.3	87	87.2	87	87.1	86.9	86.7
64	Corallococcus exercitus AB043AT	87.3	87.2	87.2	87.3	87.3	87.3	87.2	87.2	87.2	87.2	87.2	87.2	87.2	87.2	87.2	87.2	87.2	87.2	87.2	87.2	87.2	86.9	86.8	86.8	86.7	86.7	87.2	87.2	87.2	87.6	87.7	87.2	87.9	87.9	87.6	87.1	88	87.8	88	88.1	87.3	87.2	87.1	87.2	86.8	87	86.9	86.7
65	Corallococcus exercitus CA046A	87.4	87.2	87.4	87.3	87.3	87.4	87.2	87.2	87.2	87.2	87.2	87.2	87.2	87.2	87.2	87.2	87.2	87.2	87.2	87.2	87.2	86.9	86.8	86.8	86.7	86.7	87.2	87.2	87.2	87.6	87.5	87.1	88.2	88.2	87.6	87.4	88.2	87.6	87.9	87.9	87.5	87.5	87.2	87.3	87	87.2	87.1	86.8
66	Corallococcus sp. AB049A	86.6	86.5	86.6	86.5	86.5	86.6	86.5	86.5	86.5	86.5	86.5	86.5	86.5	86.5	86.5	86.5	86.5	86.5	86.5	86.5	86.5	86.2	86.1	86.2	86.1	86.1	86.5	86.5	86.5	87	87.1	86.2	87.5	87.5	86.8	86.7	87.4	87	87.1	87.2	86.6	86.6	86.4	86.4	86.3	86.5	86.4	86.2
67	Corallococcus interemptor AB047AT	86.5	86.4	86.5	86.5	86.5	86.5	86.5	86.5	86.5	86.5	86.5	86.5	86.5	86.5	86.5	86.5	86.5	86.5	86.5	86.5	86.5	86.1	86.1	86.1	86	86	86.4	86.4	86.5	86.9	87	86.1	87.4	87.4	86.7	86.6	87.3	86.9	87	87.1	86.5	86.5	86.3	86.3	86.3	86.4	86.3	86.1
68	Corallococcus sp. AB050B	86.6	86.5	86.5	86.5	86.5	86.5	86.5	86.5	86.5	86.5	86.5	86.5	86.5	86.5	86.5	86.5	86.5	86.5	86.5	86.5	86.5	86.2	86.1	86.1	86.1	86.1	86.5	86.4	86.5	86.9	87	86.1	87.5	87.5	86.8	86.7	87.3	86.9	87.1	87.1	86.6	86.5	86.3	86.4	86.3	86.4	86.3	86.2
69	Corallococcus sp. CA054B	86.8	86.6	86.6	86.7	86.7	86.7	86.6	86.6	86.6	86.6	86.6	86.6	86.6	86.6	86.6	86.6	86.6	86.6	86.6	86.6	86.6	86.1	86	86.1	86	86	86.5	86.4	86.5	87.1	87.2	86.3	87.3	87.3	86.7	86.6	87.7	87.2	87.3	87.2	87.1	87	86.6	86.7	86.4	86.6	86.5	86.3
70	Corallococcus coralloides DSM 2259T	86.7	86.5	86.5	86.5	86.5	86.7	86.5	86.5	86.5	86.5	86.5	86.5	86.5	86.5	86.5	86.5	86.5	86.5	86.5	86.5	86.5	86.1	86	86	85.9	85.9	86.4	86.4	86.5	87.1	87.1	86.2	87.3	87.3	86.8	86.5	87.4	87.1	87.3	87.2	87.1	87.1	86.5	86.6	86.5	86.6	86.5	86.3
71	Corallococcus sp. CA049B	87.1	87	87	87	87	87.1	86.9	86.9	86.9	86.9	86.9	86.9	86.9	86.9	86.9	86.9	86.9	86.9	86.9	86.9	86.9	86.5	86.4	86.5	86.4	86.4	86.9	86.8	86.9	87.4	87.4	86.6	87.9	87.9	87.4	86.9	88.1	87.2	87.5	87.5	87.2	87.2	87	87	86.8	87	86.9	86.7
72	Corallococcus coralloides B035	87.3	87.1	87.2	87.1	87.1	87.3	87.1	87.1	87.1	87.1	87.1	87.1	87.1	87.1	87.1	87.1	87.1	87.1	87.1	87.1	87.1	86.8	86.6	86.7	86.6	86.6	87.2	87.1	87.2	87.7	87.7	86.7	88	88	87.3	87	87.9	87.4	87.7	87.6	87.3	87.3	87	87	86.8	87.1	86.9	86.7
73	Corallococcus sp. AB011P	86.8	86.6	86.6	86.7	86.7	86.7	86.7	86.7	86.7	86.7	86.7	86.7	86.8	86.8	86.8	86.8	86.8	86.8	86.8	86.8	86.8	86.5	86.3	86.3	86.3	86.3	86.7	86.7	86.8	87.3	87.2	86.6	87.5	87.5	86.7	86.6	87.2	86.6	87	86.9	86.4	86.4	86.2	86.2	86.1	86.2	86.1	86
74	Corallococcus sp. AB045	86.8	86.6	86.6	86.6	86.6	86.7	86.7	86.7	86.7	86.7	86.7	86.7	86.7	86.7	86.7	86.7	86.7	86.7	86.7	86.7	86.7	86.4	86.2	86.3	86.2	86.2	86.6	86.6	86.6	87.2	87.2	86.5	87.5	87.5	86.7	86.7	87.4	86.6	87	87	86.4	86.3	86.1	86.2	86.1	86.2	86.1	86
75	Corallococcus exiguus AB032A	86.5	86.2	86.3	86.1	86.1	86.3	86.2	86.2	86.2	86.2	86.2	86.2	86.2	86.2	86.2	86.2	86.2	86.2	86.2	86.2	86.2	85.9	85.7	85.8	85.7	85.7	86.3	86.3	86.2	86.8	86.9	86.1	87.2	87.2	86.7	86.3	87.3	86.5	86.7	86.7	86.6	86.5	86.3	86.2	86.1	86.2	86.1	86
76	Corallococcus sp. AB032C	86.5	86.2	86.3	86.1	86.1	86.3	86.2	86.2	86.2	86.2	86.2	86.2	86.2	86.2	86.2	86.2	86.2	86.2	86.2	86.2	86.2	85.9	85.7	85.8	85.7	85.7	86.3	86.3	86.2	86.8	86.9	86.1	87.2	87.2	86.7	86.3	87.3	86.5	86.7	86.7	86.6	86.5	86.3	86.2	86.1	86.2	86.1	86
77	Corallococcus exiguus AB031	86.5	86.3	86.4	86.2	86.2	86.4	86.3	86.3	86.3	86.3	86.3	86.3	86.3	86.3	86.3	86.3	86.3	86.3	86.3	86.3	86.3	86	85.8	85.8	85.8	85.8	86.4	86.3	86.3	86.9	87	86.1	87.2	87.2	86.7	86.3	87.2	86.5	86.7	86.7	86.6	86.5	86.3	86.2	86.1	86.2	86.1	86
78	Corallococcus exiguus AB016	86.5	86.3	86.4	86.2	86.2	86.4	86.3	86.3	86.3	86.3	86.3	86.3	86.3	86.3	86.3	86.3	86.3	86.3	86.3	86.3	86.3	86	85.8	85.8	85.8	85.8	86.4	86.3	86.3	86.9	87	86.1	87.2	87.2	86.7	86.3	87.2	86.5	86.7	86.7	86.6	86.5	86.3	86.2	86.1	86.2	86.1	86
79	Corallococcus exiguus DSM 14696T	86.8	86.6	86.7	86.7	86.7	86.7	86.6	86.6	86.6	86.6	86.6	86.6	86.7	86.7	86.7	86.7	86.7	86.7	86.7	86.7	86.7	86.2	86.2	86.2	86.1	86.1	86.7	86.6	86.6	87	87.1	86.5	87.5	87.5	86.7	86.9	87.3	86.7	86.8	86.9	86.8	86.8	86.2	86.3	86.2	86.3	86.3	86.1
80	Corallococcus exiguus CA046D	86.8	86.6	86.7	86.8	86.8	86.8	86.6	86.6	86.6	86.6	86.6	86.6	86.7	86.7	86.7	86.7	86.7	86.7	86.7	86.7	86.7	86.2	86.1	86.1	86.1	86.1	86.7	86.7	86.7	87.1	87.1	86.4	87.6	87.6	87	87	87.6	86.7	86.9	87	86.8	86.8	86.2	86.3	86.3	86.3	86.3	86.2
81	Corallococcus sp. AB018	86.8	86.6	86.7	86.8	86.8	86.8	86.6	86.6	86.6	86.6	86.6	86.6	86.7	86.7	86.7	86.7	86.7	86.7	86.7	86.7	86.7	86.2	86.1	86.1	86.1	86.1	86.7	86.7	86.7	87.1	87.1	86.4	87.6	87.6	87	87	87.6	86.7	86.9	87	86.8	86.8	86.2	86.3	86.3	86.3	86.3	86.2
82	Corallococcus exiguus CA048	86.9	86.7	86.8	86.9	86.9	86.8	86.7	86.7	86.7	86.7	86.7	86.7	86.8	86.8	86.8	86.8	86.8	86.8	86.8	86.8	86.8	86.3	86.2	86.2	86.2	86.2	86.8	86.7	86.7	87.2	87.2	86.5	87.6	87.6	86.9	87	87.6	86.8	87	87.1	86.9	86.9	86.3	86.4	86.3	86.4	86.4	86.3
83	Corallococcus sp. AB030	86.7	86.5	86.6	86.7	86.7	86.7	86.5	86.5	86.5	86.5	86.5	86.5	86.6	86.6	86.6	86.6	86.6	86.6	86.6	86.6	86.6	86.1	86.1	86.1	86	86	86.6	86.6	86.6	87	87	86.4	87.5	87.5	86.9	87	87.5	86.6	86.8	87	86.7	86.8	86.2	86.3	86.3	86.3	86.3	86.2
84	Corallococcus exiguus AM007	86.8	86.6	86.7	86.8	86.8	86.8	86.6	86.6	86.6	86.6	86.6	86.6	86.7	86.7	86.7	86.7	86.7	86.7	86.7	86.7	86.7	86.2	86.1	86.1	86.1	86.1	86.7	86.7	86.7	87.1	87	86.4	87.6	87.6	86.8	87	87.4	86.7	86.8	86.9	86.8	86.8	86.3	86.3	86.3	86.4	86.3	86.2
85	Corallococcus sp. CA041A	86.8	86.6	86.7	86.8	86.8	86.8	86.6	86.6	86.6	86.6	86.6	86.6	86.7	86.7	86.7	86.7	86.7	86.7	86.7	86.7	86.7	86.2	86.1	86.1	86.1	86.1	86.7	86.7	86.7	87.1	87.1	86.4	87.6	87.6	87	87	87.6	86.7	86.9	87	86.8	86.8	86.2	86.3	86.3	86.3	86.3	86.2
86	Corallococcus exiguus AB038A	86.8	86.6	86.7	86.6	86.6	86.7	86.5	86.5	86.5	86.5	86.5	86.5	86.7	86.7	86.7	86.7	86.7	86.7	86.7	86.7	86.7	86.3	86.2	86.3	86.2	86.2	86.6	86.6	86.6	87.1	87.2	86.5	87.2	87.2	86.7	86.6	87.2	86.7	87	87	86.9	86.9	86.3	86.3	86.2	86.3	86.2	86.1
87	Corallococcus exiguus AM006	86.9	86.7	86.7	86.7	86.7	86.8	86.6	86.6	86.6	86.6	86.6	86.6	86.7	86.7	86.7	86.7	86.7	86.7	86.7	86.7	86.7	86.4	86.3	86.3	86.3	86.3	86.7	86.7	86.7	87.2	87.2	86.5	87.3	87.3	86.8	86.7	87.2	86.7	87	87	87	87	86.3	86.4	86.3	86.5	86.4	86.3
88	Corallococcus sp. AB004	86.9	86.7	86.7	86.7	86.7	86.8	86.6	86.6	86.6	86.6	86.6	86.6	86.7	86.7	86.7	86.7	86.7	86.7	86.7	86.7	86.7	86.4	86.3	86.3	86.3	86.3	86.7	86.7	86.7	87.2	87.2	86.6	87.3	87.3	86.8	86.7	87.2	86.8	87	87	87	87	86.3	86.3	86.3	86.4	86.3	86.2
89	Corallococcus sp. AB038B	86.8	86.6	86.6	86.5	86.5	86.7	86.5	86.5	86.5	86.5	86.5	86.5	86.6	86.6	86.6	86.6	86.6	86.6	86.6	86.6	86.6	86.3	86.1	86.2	86.1	86.1	86.5	86.5	86.5	87	87.1	86.4	87.1	87.1	86.6	86.5	87.1	86.5	86.8	86.8	86.9	86.8	86.2	86.2	86.1	86.2	86.1	86
90	Corallococcus exiguus AB039A	86.7	86.5	86.6	86.5	86.5	86.7	86.5	86.5	86.5	86.5	86.5	86.5	86.6	86.6	86.6	86.6	86.6	86.6	86.6	86.6	86.6	86.2	86.1	86.2	86.1	86.1	86.5	86.5	86.5	87	87.1	86.4	87.1	87.1	86.7	86.5	87.2	86.7	87	86.9	86.7	86.7	86.1	86.1	86	86.1	86.1	85.9
[truncated: 42 more columns]
