# Supplementary material for: Phylogenomic Analysis Substantiates the gyrB Gene as a Powerful Molecular Marker to Efficiently Differentiate the Most Closely Related Genera Myxococcus, Corallococcus, and Pyxidicoccus
Source: Front Microbiol. 2021 Oct 11;12:763359. doi: 10.3389/fmicb.2021.763359 (PMC8542856; doi:10.3389/fmicb.2021.763359)
Supplement: Supplementary file 6 [file Table_5.XLSX]

## Sheet: Table S5
New No.	Original species name	1	2	3	4	5	6	7	8	9	10	11	12	13	14	15	16	17	18	19	20	21	22	23	24	25	26	27	28	29	30	31	32	33	34	35	36	37	38	39	40	41	42	43	44	45	46	47	48
1	Myxococcus sp. AB056	100	100	100	100	100	100	99.9	99.9	99.9	99.9	99.9	99.9	100	100	100	100	100	100	100	100	100	99.9	99.9	99.9	99.9	99.9	99.7	99.7	99.7	99.6	99.6	99.3	98.3	98.3	98.6	98.9	98.3	98.6	98.6	98.6	98.9	98.9	98.8	98.8	98.8	98.8	98.8	98.8
2	Myxococcus sp. AB036A	100	100	100	100	100	100	99.9	99.9	99.9	99.9	99.9	99.9	100	100	100	100	100	100	100	100	100	99.9	99.9	99.9	99.9	99.9	99.7	99.7	99.7	99.6	99.6	99.3	98.3	98.3	98.6	98.9	98.3	98.6	98.6	98.6	98.9	98.9	98.8	98.8	98.8	98.8	98.8	98.8
3	Myxococcus virescens DSM 2260T	100	100	100	100	100	100	99.9	99.9	99.9	99.9	99.9	99.9	100	100	100	100	100	100	100	100	100	99.9	99.9	99.9	99.9	99.9	99.7	99.7	99.7	99.6	99.6	99.3	98.3	98.3	98.6	98.9	98.3	98.6	98.6	98.6	98.9	98.9	98.8	98.8	98.8	98.8	98.8	98.8
4	Myxococcus xanthus AM003	100	100	100	100	100	100	99.9	99.9	99.9	99.9	99.9	99.9	100	100	100	100	100	100	100	100	100	99.9	99.9	99.9	99.9	99.9	99.7	99.7	99.7	99.6	99.6	99.3	98.3	98.3	98.6	98.9	98.3	98.6	98.6	98.6	98.9	98.9	98.8	98.8	98.8	98.8	98.8	98.8
5	Myxococcus xanthus AM005	100	100	100	100	100	100	99.9	99.9	99.9	99.9	99.9	99.9	100	100	100	100	100	100	100	100	100	99.9	99.9	99.9	99.9	99.9	99.7	99.7	99.7	99.6	99.6	99.3	98.3	98.3	98.6	98.9	98.3	98.6	98.6	98.6	98.9	98.9	98.8	98.8	98.8	98.8	98.8	98.8
6	Myxococcus xanthus KF3.2.8c11	100	100	100	100	100	100	99.9	99.9	99.9	99.9	99.9	99.9	100	100	100	100	100	100	100	100	100	99.9	99.9	99.9	99.9	99.9	99.7	99.7	99.7	99.6	99.6	99.3	98.3	98.3	98.6	98.9	98.3	98.6	98.6	98.6	98.9	98.9	98.8	98.8	98.8	98.8	98.8	98.8
7	Myxococcus xanthus DZ2	99.9	99.9	99.9	99.9	99.9	99.9	100	100	100	100	100	100	99.9	99.9	99.9	99.9	99.9	99.9	99.9	99.9	99.9	100	100	100	100	100	99.7	99.7	99.7	99.5	99.5	99.3	98.2	98.2	98.6	98.8	98.2	98.6	98.6	98.5	98.8	98.8	98.8	98.8	98.8	98.8	98.8	98.8
8	Myxococcus xanthus DZF1	99.9	99.9	99.9	99.9	99.9	99.9	100	100	100	100	100	100	99.9	99.9	99.9	99.9	99.9	99.9	99.9	99.9	99.9	100	100	100	100	100	99.7	99.7	99.7	99.5	99.5	99.3	98.2	98.2	98.6	98.8	98.2	98.6	98.6	98.5	98.8	98.8	98.8	98.8	98.8	98.8	98.8	98.8
9	Myxococcus sp. CA005	99.9	99.9	99.9	99.9	99.9	99.9	100	100	100	100	100	100	99.9	99.9	99.9	99.9	99.9	99.9	99.9	99.9	99.9	100	100	100	100	100	99.7	99.7	99.7	99.5	99.5	99.3	98.2	98.2	98.6	98.8	98.2	98.6	98.6	98.5	98.8	98.8	98.8	98.8	98.8	98.8	98.8	98.8
10	Myxococcus xanthus AB023	99.9	99.9	99.9	99.9	99.9	99.9	100	100	100	100	100	100	99.9	99.9	99.9	99.9	99.9	99.9	99.9	99.9	99.9	100	100	100	100	100	99.7	99.7	99.7	99.5	99.5	99.3	98.2	98.2	98.6	98.8	98.2	98.6	98.6	98.5	98.8	98.8	98.8	98.8	98.8	98.8	98.8	98.8
11	Myxococcus xanthus DK 1622	99.9	99.9	99.9	99.9	99.9	99.9	100	100	100	100	100	100	99.9	99.9	99.9	99.9	99.9	99.9	99.9	99.9	99.9	100	100	100	100	100	99.7	99.7	99.7	99.5	99.5	99.3	98.2	98.2	98.6	98.8	98.2	98.6	98.6	98.5	98.8	98.8	98.8	98.8	98.8	98.8	98.8	98.8
12	Myxococcus xanthus DSM 16526T	99.9	99.9	99.9	99.9	99.9	99.9	100	100	100	100	100	100	99.9	99.9	99.9	99.9	99.9	99.9	99.9	99.9	99.9	100	100	100	100	100	99.7	99.7	99.7	99.5	99.5	99.3	98.2	98.2	98.6	98.8	98.2	98.6	98.6	98.5	98.8	98.8	98.8	98.8	98.8	98.8	98.8	98.8
13	Myxococcus sp. CA023	100	100	100	100	100	100	99.9	99.9	99.9	99.9	99.9	99.9	100	99.9	100	100	99.9	100	100	100	100	99.9	99.9	99.9	99.9	99.9	99.7	99.7	99.7	99.6	99.6	99.3	98.3	98.3	98.6	98.9	98.3	98.6	98.6	98.6	98.9	98.9	98.8	98.8	98.8	98.8	98.8	98.8
14	Myxococcus sp. AB024B	100	100	100	100	100	100	99.9	99.9	99.9	99.9	99.9	99.9	99.9	100	100	100	99.9	100	100	100	100	99.9	99.9	99.9	99.9	99.9	99.7	99.7	99.7	99.6	99.6	99.3	98.3	98.3	98.6	98.9	98.3	98.6	98.6	98.6	98.9	98.9	98.8	98.8	98.8	98.8	98.8	98.8
15	Myxococcus xanthus CA029	100	100	100	100	100	100	99.9	99.9	99.9	99.9	99.9	99.9	100	100	100	100	99.9	100	100	100	100	99.9	99.9	99.9	99.9	99.9	99.7	99.7	99.7	99.6	99.6	99.3	98.3	98.3	98.6	98.9	98.3	98.6	98.6	98.6	98.9	98.9	98.8	98.8	98.8	98.8	98.8	98.8
16	Myxococcus sp. CA018	100	100	100	100	100	100	99.9	99.9	99.9	99.9	99.9	99.9	100	100	100	100	99.9	99.9	99.9	99.9	99.9	99.9	99.9	99.9	99.9	99.9	99.7	99.7	99.7	99.6	99.6	99.3	98.3	98.3	98.6	98.9	98.3	98.6	98.6	98.6	98.9	98.9	98.8	98.8	98.8	98.8	98.8	98.8
17	Myxococcus sp. AB025A	100	100	100	100	100	100	99.9	99.9	99.9	99.9	99.9	99.9	99.9	99.9	99.9	99.9	100	100	100	100	100	99.9	99.9	99.9	99.9	99.9	99.7	99.7	99.7	99.6	99.6	99.3	98.3	98.3	98.6	98.9	98.3	98.6	98.6	98.6	98.9	98.9	98.8	98.8	98.8	98.8	98.8	98.8
18	Myxococcus sp. CA010	100	100	100	100	100	100	99.9	99.9	99.9	99.9	99.9	99.9	100	100	100	99.9	100	100	100	100	100	99.9	99.9	99.9	99.9	99.9	99.7	99.7	99.7	99.6	99.6	99.3	98.3	98.3	98.6	98.9	98.3	98.6	98.6	98.6	98.9	98.9	98.8	98.8	98.8	98.8	98.8	98.8
19	Myxococcus sp. CA027	100	100	100	100	100	100	99.9	99.9	99.9	99.9	99.9	99.9	100	100	100	99.9	100	100	100	100	100	99.9	99.9	99.9	99.9	99.9	99.7	99.7	99.7	99.6	99.6	99.3	98.3	98.3	98.6	98.9	98.3	98.6	98.6	98.6	98.9	98.9	98.8	98.8	98.8	98.8	98.8	98.8
20	Myxococcus sp. AB022	100	100	100	100	100	100	99.9	99.9	99.9	99.9	99.9	99.9	100	100	100	99.9	100	100	100	100	100	99.9	99.9	99.9	99.9	99.9	99.7	99.7	99.7	99.6	99.6	99.3	98.3	98.3	98.6	98.9	98.3	98.6	98.6	98.6	98.9	98.9	98.8	98.8	98.8	98.8	98.8	98.8
21	Myxococcus sp. CA006	100	100	100	100	100	100	99.9	99.9	99.9	99.9	99.9	99.9	100	100	100	99.9	100	100	100	100	100	99.9	99.9	99.9	99.9	99.9	99.7	99.7	99.7	99.6	99.6	99.3	98.3	98.3	98.6	98.9	98.3	98.6	98.6	98.6	98.9	98.9	98.8	98.8	98.8	98.8	98.8	98.8
22	Myxococcus xanthus KF4.3.9c1	99.9	99.9	99.9	99.9	99.9	99.9	100	100	100	100	100	100	99.9	99.9	99.9	99.9	99.9	99.9	99.9	99.9	99.9	100	100	100	100	100	99.7	99.7	99.7	99.5	99.5	99.3	98.2	98.2	98.6	98.8	98.2	98.6	98.6	98.5	98.8	98.8	98.8	98.8	98.8	98.8	98.8	98.8
23	Myxococcus xanthus GH3.5.6c2	99.9	99.9	99.9	99.9	99.9	99.9	100	100	100	100	100	100	99.9	99.9	99.9	99.9	99.9	99.9	99.9	99.9	99.9	100	100	100	100	100	99.7	99.7	99.7	99.5	99.5	99.3	98.2	98.2	98.6	98.8	98.2	98.6	98.6	98.5	98.8	98.8	98.8	98.8	98.8	98.8	98.8	98.8
24	Myxococcus xanthus GH5.1.9c20	99.9	99.9	99.9	99.9	99.9	99.9	100	100	100	100	100	100	99.9	99.9	99.9	99.9	99.9	99.9	99.9	99.9	99.9	100	100	100	100	100	99.7	99.7	99.7	99.5	99.5	99.3	98.2	98.2	98.6	98.8	98.2	98.6	98.6	98.5	98.8	98.8	98.8	98.8	98.8	98.8	98.8	98.8
25	Myxococcus xanthus MC3.5.9c15	99.9	99.9	99.9	99.9	99.9	99.9	100	100	100	100	100	100	99.9	99.9	99.9	99.9	99.9	99.9	99.9	99.9	99.9	100	100	100	100	100	99.7	99.7	99.7	99.5	99.5	99.3	98.2	98.2	98.6	98.8	98.2	98.6	98.6	98.5	98.8	98.8	98.8	98.8	98.8	98.8	98.8	98.8
26	Myxococcus xanthus MC3.3.5c16	99.9	99.9	99.9	99.9	99.9	99.9	100	100	100	100	100	100	99.9	99.9	99.9	99.9	99.9	99.9	99.9	99.9	99.9	100	100	100	100	100	99.7	99.7	99.7	99.5	99.5	99.3	98.2	98.2	98.6	98.8	98.2	98.6	98.6	98.5	98.8	98.8	98.8	98.8	98.8	98.8	98.8	98.8
27	Myxococcus sp. AM009	99.7	99.7	99.7	99.7	99.7	99.7	99.7	99.7	99.7	99.7	99.7	99.7	99.7	99.7	99.7	99.7	99.7	99.7	99.7	99.7	99.7	99.7	99.7	99.7	99.7	99.7	100	100	99.9	99.7	99.7	99.4	98.4	98.4	98.7	99	98.4	98.7	98.7	98.6	99	99	98.9	98.9	98.9	98.9	98.9	98.9
28	Myxococcus sp. AM010	99.7	99.7	99.7	99.7	99.7	99.7	99.7	99.7	99.7	99.7	99.7	99.7	99.7	99.7	99.7	99.7	99.7	99.7	99.7	99.7	99.7	99.7	99.7	99.7	99.7	99.7	100	100	99.9	99.7	99.7	99.4	98.4	98.4	98.7	99	98.4	98.7	98.7	98.6	99	99	98.9	98.9	98.9	98.9	98.9	98.9
29	"Myxococcus vastator" AM301T	99.7	99.7	99.7	99.7	99.7	99.7	99.7	99.7	99.7	99.7	99.7	99.7	99.7	99.7	99.7	99.7	99.7	99.7	99.7	99.7	99.7	99.7	99.7	99.7	99.7	99.7	99.9	99.9	100	99.7	99.7	99.4	98.4	98.4	98.7	99	98.4	98.7	98.7	98.6	99	99	98.9	98.9	98.9	98.9	98.9	98.9
30	Myxococcus macrosporus HW-1	99.6	99.6	99.6	99.6	99.6	99.6	99.5	99.5	99.5	99.5	99.5	99.5	99.6	99.6	99.6	99.6	99.6	99.6	99.6	99.6	99.6	99.5	99.5	99.5	99.5	99.5	99.7	99.7	99.7	100	99.7	99.5	98.6	98.6	98.9	99.2	98.6	98.9	98.9	99	99.2	99.2	99.1	99.1	99.1	99.1	99.1	99.1
31	Corallococcus macrosporus DSM 14697T	99.6	99.6	99.6	99.6	99.6	99.6	99.5	99.5	99.5	99.5	99.5	99.5	99.6	99.6	99.6	99.6	99.6	99.6	99.6	99.6	99.6	99.5	99.5	99.5	99.5	99.5	99.7	99.7	99.7	99.7	100	99.5	98.6	98.6	98.9	99.2	98.6	98.9	98.9	99	99.2	99.2	99.1	99.1	99.1	99.1	99.1	99.1
32	"Myxococcus hansupus" mixupus	99.3	99.3	99.3	99.3	99.3	99.3	99.3	99.3	99.3	99.3	99.3	99.3	99.3	99.3	99.3	99.3	99.3	99.3	99.3	99.3	99.3	99.3	99.3	99.3	99.3	99.3	99.4	99.4	99.4	99.5	99.5	100	98.6	98.6	98.9	99.2	98.6	98.9	98.9	99	99.2	99.2	99.1	99.1	99.1	99.1	99.1	99.1
33	Pyxidicoccus fallax DSM 14698T	98.3	98.3	98.3	98.3	98.3	98.3	98.2	98.2	98.2	98.2	98.2	98.2	98.3	98.3	98.3	98.3	98.3	98.3	98.3	98.3	98.3	98.2	98.2	98.2	98.2	98.2	98.4	98.4	98.4	98.6	98.6	98.6	100	100	99	99.4	99.1	99.4	99.4	99.2	98.5	98.5	98.4	98.4	98.4	98.4	98.4	98.4
34	Pyxidicoccus fallax CA059B	98.3	98.3	98.3	98.3	98.3	98.3	98.2	98.2	98.2	98.2	98.2	98.2	98.3	98.3	98.3	98.3	98.3	98.3	98.3	98.3	98.3	98.2	98.2	98.2	98.2	98.2	98.4	98.4	98.4	98.6	98.6	98.6	100	100	99	99.4	99.1	99.4	99.4	99.2	98.5	98.5	98.4	98.4	98.4	98.4	98.4	98.4
35	Pyxidicoccus trucidator CA060AT	98.6	98.6	98.6	98.6	98.6	98.6	98.6	98.6	98.6	98.6	98.6	98.6	98.6	98.6	98.6	98.6	98.6	98.6	98.6	98.6	98.6	98.6	98.6	98.6	98.6	98.6	98.7	98.7	98.7	98.9	98.9	98.9	99	99	100	99.6	98.5	98.7	98.7	98.5	98.8	98.8	98.8	98.8	98.8	98.8	98.8	98.8
36	"Pyxidicoccus caerfyrddinensis" CA032AT	98.9	98.9	98.9	98.9	98.9	98.9	98.8	98.8	98.8	98.8	98.8	98.8	98.9	98.9	98.9	98.9	98.9	98.9	98.9	98.9	98.9	98.8	98.8	98.8	98.8	98.8	99	99	99	99.2	99.2	99.2	99.4	99.4	99.6	100	98.9	99.1	99.1	98.9	99	99	98.9	98.9	98.9	98.9	98.9	98.9
37	Myxococcus stipitatus DSM 14675T	98.3	98.3	98.3	98.3	98.3	98.3	98.2	98.2	98.2	98.2	98.2	98.2	98.3	98.3	98.3	98.3	98.3	98.3	98.3	98.3	98.3	98.2	98.2	98.2	98.2	98.2	98.4	98.4	98.4	98.6	98.6	98.6	99.1	99.1	98.5	98.9	100	99.5	99.5	99.3	98.4	98.4	98.4	98.4	98.4	98.4	98.4	98.4
38	Myxococcus fulvus 124B02	98.6	98.6	98.6	98.6	98.6	98.6	98.6	98.6	98.6	98.6	98.6	98.6	98.6	98.6	98.6	98.6	98.6	98.6	98.6	98.6	98.6	98.6	98.6	98.6	98.6	98.6	98.7	98.7	98.7	98.9	98.9	98.9	99.4	99.4	98.7	99.1	99.5	100	100	99.8	98.8	98.8	98.9	98.9	98.9	98.9	98.9	98.9
39	Myxococcus fulvus DSM 16525T	98.6	98.6	98.6	98.6	98.6	98.6	98.6	98.6	98.6	98.6	98.6	98.6	98.6	98.6	98.6	98.6	98.6	98.6	98.6	98.6	98.6	98.6	98.6	98.6	98.6	98.6	98.7	98.7	98.7	98.9	98.9	98.9	99.4	99.4	98.7	99.1	99.5	100	100	99.8	98.8	98.8	98.9	98.9	98.9	98.9	98.9	98.9
40	Myxococcus sp. AB025B	98.6	98.6	98.6	98.6	98.6	98.6	98.5	98.5	98.5	98.5	98.5	98.5	98.6	98.6	98.6	98.6	98.6	98.6	98.6	98.6	98.6	98.5	98.5	98.5	98.5	98.5	98.6	98.6	98.6	99	99	99	99.2	99.2	98.5	98.9	99.3	99.8	99.8	100	98.9	98.9	99	99	99	99	99	99
41	Myxococcus sp. AM011	98.9	98.9	98.9	98.9	98.9	98.9	98.8	98.8	98.8	98.8	98.8	98.8	98.9	98.9	98.9	98.9	98.9	98.9	98.9	98.9	98.9	98.8	98.8	98.8	98.8	98.8	99	99	99	99.2	99.2	99.2	98.5	98.5	98.8	99	98.4	98.8	98.8	98.9	100	100	99.9	99.9	99.9	99.9	99.9	99.9
42	Myxococcus eversor AB053BT	98.9	98.9	98.9	98.9	98.9	98.9	98.8	98.8	98.8	98.8	98.8	98.8	98.9	98.9	98.9	98.9	98.9	98.9	98.9	98.9	98.9	98.8	98.8	98.8	98.8	98.8	99	99	99	99.2	99.2	99.2	98.5	98.5	98.8	99	98.4	98.8	98.8	98.9	100	100	99.9	99.9	99.9	99.9	99.9	99.9
43	"Myxococcus llanfairensis" AM401T	98.8	98.8	98.8	98.8	98.8	98.8	98.8	98.8	98.8	98.8	98.8	98.8	98.8	98.8	98.8	98.8	98.8	98.8	98.8	98.8	98.8	98.8	98.8	98.8	98.8	98.8	98.9	98.9	98.9	99.1	99.1	99.1	98.4	98.4	98.8	98.9	98.4	98.9	98.9	99	99.9	99.9	100	100	100	100	100	100
44	Myxococcus sp. CA040A	98.8	98.8	98.8	98.8	98.8	98.8	98.8	98.8	98.8	98.8	98.8	98.8	98.8	98.8	98.8	98.8	98.8	98.8	98.8	98.8	98.8	98.8	98.8	98.8	98.8	98.8	98.9	98.9	98.9	99.1	99.1	99.1	98.4	98.4	98.8	98.9	98.4	98.9	98.9	99	99.9	99.9	100	100	100	100	100	100
45	Myxococcus sp. CA051A	98.8	98.8	98.8	98.8	98.8	98.8	98.8	98.8	98.8	98.8	98.8	98.8	98.8	98.8	98.8	98.8	98.8	98.8	98.8	98.8	98.8	98.8	98.8	98.8	98.8	98.8	98.9	98.9	98.9	99.1	99.1	99.1	98.4	98.4	98.8	98.9	98.4	98.9	98.9	99	99.9	99.9	100	100	100	100	100	100
46	Myxococcus sp. CA056	98.8	98.8	98.8	98.8	98.8	98.8	98.8	98.8	98.8	98.8	98.8	98.8	98.8	98.8	98.8	98.8	98.8	98.8	98.8	98.8	98.8	98.8	98.8	98.8	98.8	98.8	98.9	98.9	98.9	99.1	99.1	99.1	98.4	98.4	98.8	98.9	98.4	98.9	98.9	99	99.9	99.9	100	100	100	100	100	100
47	Myxococcus sp. CA033	98.8	98.8	98.8	98.8	98.8	98.8	98.8	98.8	98.8	98.8	98.8	98.8	98.8	98.8	98.8	98.8	98.8	98.8	98.8	98.8	98.8	98.8	98.8	98.8	98.8	98.8	98.9	98.9	98.9	99.1	99.1	99.1	98.4	98.4	98.8	98.9	98.4	98.9	98.9	99	99.9	99.9	100	100	100	100	100	100
48	Myxococcus sp. CA039A	98.8	98.8	98.8	98.8	98.8	98.8	98.8	98.8	98.8	98.8	98.8	98.8	98.8	98.8	98.8	98.8	98.8	98.8	98.8	98.8	98.8	98.8	98.8	98.8	98.8	98.8	98.9	98.9	98.9	99.1	99.1	99.1	98.4	98.4	98.8	98.9	98.4	98.9	98.9	99	99.9	99.9	100	100	100	100	100	100
49	Corallococcus sp. H22C18031201	97.9	97.9	97.9	97.9	97.9	97.9	97.8	97.8	97.8	97.8	97.8	97.8	97.9	97.9	97.9	97.9	97.9	97.9	97.9	97.9	97.9	97.8	97.8	97.8	97.8	97.8	97.9	97.9	97.9	98.2	98.2	98	98	98	98.1	98.1	98.1	98	98	98	97.8	97.8	97.7	97.7	97.7	97.7	97.7	97.7
50	Corallococcus praedator CA031BT	97.5	97.5	97.5	97.5	97.5	97.5	97.5	97.5	97.5	97.5	97.5	97.5	97.5	97.5	97.5	97.5	97.5	97.5	97.5	97.5	97.5	97.5	97.5	97.5	97.5	97.5	97.5	97.5	97.5	97.7	97.7	97.7	97.8	97.8	97.5	97.8	98.2	98.2	98.2	98.2	97.7	97.7	97.7	97.7	97.7	97.7	97.7	97.7
51	Corallococcus sp. CA031C	97.5	97.5	97.5	97.5	97.5	97.5	97.5	97.5	97.5	97.5	97.5	97.5	97.5	97.5	97.5	97.5	97.5	97.5	97.5	97.5	97.5	97.5	97.5	97.5	97.5	97.5	97.5	97.5	97.5	97.7	97.7	97.7	97.8	97.8	97.5	97.8	98.2	98.2	98.2	98.2	97.7	97.7	97.7	97.7	97.7	97.7	97.7	97.7
52	Corallococcus sp. CA047B	97.5	97.5	97.5	97.5	97.5	97.5	97.5	97.5	97.5	97.5	97.5	97.5	97.5	97.5	97.5	97.5	97.5	97.5	97.5	97.5	97.5	97.5	97.5	97.5	97.5	97.5	97.5	97.5	97.5	97.7	97.7	97.7	97.8	97.8	97.5	97.8	98.2	98.2	98.2	98.2	97.7	97.7	97.7	97.7	97.7	97.7	97.7	97.7
53	Corallococcus terminator CA054AT	97.5	97.5	97.5	97.5	97.5	97.5	97.5	97.5	97.5	97.5	97.5	97.5	97.5	97.5	97.5	97.5	97.5	97.5	97.5	97.5	97.5	97.5	97.5	97.5	97.5	97.5	97.5	97.5	97.5	97.7	97.7	97.7	97.8	97.8	97.5	97.8	98.2	98.2	98.2	98.2	97.7	97.7	97.7	97.7	97.7	97.7	97.7	97.7
54	Corallococcus sp. ZKHCc1	97.3	97.3	97.3	97.3	97.3	97.3	97.2	97.2	97.2	97.2	97.2	97.2	97.3	97.3	97.3	97.3	97.3	97.3	97.3	97.3	97.3	97.2	97.2	97.2	97.2	97.2	97.3	97.3	97.3	97.5	97.5	97.5	97.8	97.8	97.5	97.7	98.1	98	98	98.1	97.4	97.4	97.5	97.5	97.5	97.5	97.5	97.5
55	Corallococcus llansteffanensis CA051BT	97.6	97.6	97.6	97.6	97.6	97.6	97.5	97.5	97.5	97.5	97.5	97.5	97.6	97.6	97.6	97.6	97.6	97.6	97.6	97.6	97.6	97.5	97.5	97.5	97.5	97.5	97.6	97.6	97.6	97.8	97.8	97.7	97.8	97.8	97.5	97.7	98.2	98.1	98.1	98.2	97.6	97.6	97.7	97.7	97.7	97.7	97.7	97.7
56	Corallococcus sp. CA053C	97.5	97.5	97.5	97.5	97.5	97.5	97.5	97.5	97.5	97.5	97.5	97.5	97.5	97.5	97.5	97.5	97.5	97.5	97.5	97.5	97.5	97.5	97.5	97.5	97.5	97.5	97.5	97.5	97.5	97.7	97.7	97.6	97.7	97.7	97.4	97.7	98	98	98	98	97.5	97.5	97.6	97.6	97.6	97.6	97.6	97.6
57	Corallococcus sicarius CA040BT	97.7	97.7	97.7	97.7	97.7	97.7	97.6	97.6	97.6	97.6	97.6	97.6	97.7	97.7	97.7	97.7	97.7	97.7	97.7	97.7	97.7	97.6	97.6	97.6	97.6	97.6	97.7	97.7	97.7	97.8	97.8	97.7	97.8	97.8	97.5	97.8	98.2	98.2	98.2	98.2	97.7	97.7	97.7	97.7	97.7	97.7	97.7	97.7
58	Corallococcus sp. c25j21	98	98	98	98	98	98	98	98	98	98	98	98	98	98	98	98	98	98	98	98	98	98	98	98	98	98	98	98	98	98.2	98.2	98.2	98.1	98.1	98.2	98.4	98.4	98.3	98.3	98.4	98.2	98.2	98.2	98.2	98.2	98.2	98.2	98.2
59	Corallococcus sp. Z5C101001	98	98	98	98	98	98	98	98	98	98	98	98	98	98	98	98	98	98	98	98	98	98	98	98	98	98	98	98	98	98.2	98.2	98.2	98.1	98.1	98.2	98.4	98.4	98.3	98.3	98.4	98.2	98.2	98.2	98.2	98.2	98.2	98.2	98.2
60	Corallococcus carmarthensis CA046B	98.2	98.2	98.2	98.2	98.2	98.2	98.1	98.1	98.1	98.1	98.1	98.1	98.2	98.2	98.2	98.2	98.2	98.2	98.2	98.2	98.2	98.1	98.1	98.1	98.1	98.1	98.2	98.2	98.2	98.4	98.4	98.4	98.4	98.4	98.4	98.7	98.5	98.6	98.6	98.4	98.2	98.2	98.2	98.2	98.2	98.2	98.2	98.2
61	Corallococcus carmarthensis CA043DT	98.2	98.2	98.2	98.2	98.2	98.2	98.1	98.1	98.1	98.1	98.1	98.1	98.2	98.2	98.2	98.2	98.2	98.2	98.2	98.2	98.2	98.1	98.1	98.1	98.1	98.1	98.2	98.2	98.2	98.4	98.4	98.4	98.4	98.4	98.4	98.7	98.5	98.6	98.6	98.4	98.2	98.2	98.2	98.2	98.2	98.2	98.2	98.2
62	Corallococcus aberystwythensis AB050AT	98.2	98.2	98.2	98.2	98.2	98.2	98.2	98.2	98.2	98.2	98.2	98.2	98.2	98.2	98.2	98.2	98.2	98.2	98.2	98.2	98.2	98.2	98.2	98.2	98.2	98.2	98.3	98.3	98.3	98.4	98.4	98.4	98.2	98.2	98.3	98.6	98.5	98.6	98.6	98.4	98.2	98.2	98.2	98.2	98.2	98.2	98.2	98.2
63	Corallococcus exercitus AB043B	98.1	98.1	98.1	98.1	98.1	98.1	98	98	98	98	98	98	98.1	98.1	98.1	98.1	98.1	98.1	98.1	98.1	98.1	98	98	98	98	98	98.1	98.1	98.1	98.4	98.4	98.4	98.2	98.2	98.2	98.5	98.3	98.4	98.4	98.6	98.2	98.2	98.3	98.3	98.3	98.3	98.3	98.3
64	Corallococcus exercitus AB043AT	98.1	98.1	98.1	98.1	98.1	98.1	98	98	98	98	98	98	98.1	98.1	98.1	98.1	98.1	98.1	98.1	98.1	98.1	98	98	98	98	98	98.1	98.1	98.1	98.4	98.4	98.4	98.2	98.2	98.2	98.5	98.3	98.4	98.4	98.6	98.2	98.2	98.3	98.3	98.3	98.3	98.3	98.3
65	Corallococcus exercitus CA046A	98	98	98	98	98	98	98	98	98	98	98	98	98	98	98	98	98	98	98	98	98	98	98	98	98	98	98	98	98	98.4	98.4	98.4	98.1	98.1	98.2	98.4	98.2	98.3	98.3	98.5	98.2	98.2	98.2	98.2	98.2	98.2	98.2	98.2
66	Corallococcus sp. AB049A	97.5	97.5	97.5	97.5	97.5	97.5	97.4	97.4	97.4	97.4	97.4	97.4	97.5	97.5	97.5	97.5	97.5	97.5	97.5	97.5	97.5	97.4	97.4	97.4	97.4	97.4	97.5	97.5	97.5	97.8	97.8	97.8	98	98	97.7	98	98.2	98.2	98.2	98.2	97.5	97.5	97.5	97.5	97.5	97.5	97.5	97.5
67	Corallococcus interemptor AB047AT	97.5	97.5	97.5	97.5	97.5	97.5	97.4	97.4	97.4	97.4	97.4	97.4	97.5	97.5	97.5	97.5	97.5	97.5	97.5	97.5	97.5	97.4	97.4	97.4	97.4	97.4	97.5	97.5	97.5	97.8	97.8	97.8	98	98	97.7	98	98.2	98.2	98.2	98.2	97.5	97.5	97.5	97.5	97.5	97.5	97.5	97.5
68	Corallococcus sp. AB050B	97.5	97.5	97.5	97.5	97.5	97.5	97.4	97.4	97.4	97.4	97.4	97.4	97.5	97.5	97.5	97.5	97.5	97.5	97.5	97.5	97.5	97.4	97.4	97.4	97.4	97.4	97.5	97.5	97.5	97.8	97.8	97.8	98	98	97.7	98	98.2	98.2	98.2	98.2	97.5	97.5	97.5	97.5	97.5	97.5	97.5	97.5
69	Corallococcus sp. CA054B	97.5	97.5	97.5	97.5	97.5	97.5	97.5	97.5	97.5	97.5	97.5	97.5	97.5	97.5	97.5	97.5	97.5	97.5	97.5	97.5	97.5	97.5	97.5	97.5	97.5	97.5	97.6	97.6	97.6	97.8	97.8	97.8	97.9	97.9	97.6	97.8	98.2	98.2	98.2	98.2	97.5	97.5	97.5	97.5	97.5	97.5	97.5	97.5
70	Corallococcus coralloides DSM 2259T	97.4	97.4	97.4	97.4	97.4	97.4	97.3	97.3	97.3	97.3	97.3	97.3	97.4	97.4	97.4	97.4	97.4	97.4	97.4	97.4	97.4	97.3	97.3	97.3	97.3	97.3	97.4	97.4	97.4	97.7	97.7	97.7	97.8	97.8	97.5	97.8	98.1	98.2	98.2	98.1	97.4	97.4	97.5	97.5	97.5	97.5	97.5	97.5
71	Corallococcus sp. CA049B	97.5	97.5	97.5	97.5	97.5	97.5	97.6	97.6	97.6	97.6	97.6	97.6	97.5	97.5	97.5	97.5	97.5	97.5	97.5	97.5	97.5	97.6	97.6	97.6	97.6	97.6	97.7	97.7	97.7	97.7	97.7	97.7	98	98	97.7	97.9	98.2	98.3	98.3	98.1	97.5	97.5	97.6	97.6	97.6	97.6	97.6	97.6
72	Corallococcus coralloides B035	97.5	97.5	97.5	97.5	97.5	97.5	97.6	97.6	97.6	97.6	97.6	97.6	97.5	97.5	97.5	97.5	97.5	97.5	97.5	97.5	97.5	97.6	97.6	97.6	97.6	97.6	97.7	97.7	97.7	97.7	97.7	97.7	98	98	97.7	97.9	98.2	98.3	98.3	98.1	97.5	97.5	97.6	97.6	97.6	97.6	97.6	97.6
73	Corallococcus sp. AB011P	97.5	97.5	97.5	97.5	97.5	97.5	97.6	97.6	97.6	97.6	97.6	97.6	97.5	97.5	97.5	97.5	97.5	97.5	97.5	97.5	97.5	97.6	97.6	97.6	97.6	97.6	97.7	97.7	97.7	97.7	97.7	97.7	98	98	97.7	97.9	98.2	98.3	98.3	98.1	97.5	97.5	97.6	97.6	97.6	97.6	97.6	97.6
74	Corallococcus sp. AB045	97.5	97.5	97.5	97.5	97.5	97.5	97.6	97.6	97.6	97.6	97.6	97.6	97.5	97.5	97.5	97.5	97.5	97.5	97.5	97.5	97.5	97.6	97.6	97.6	97.6	97.6	97.7	97.7	97.7	97.7	97.7	97.7	98	98	97.7	97.9	98.2	98.3	98.3	98.1	97.5	97.5	97.6	97.6	97.6	97.6	97.6	97.6
75	Corallococcus exiguus AB032A	97.6	97.6	97.6	97.6	97.6	97.6	97.5	97.5	97.5	97.5	97.5	97.5	97.6	97.6	97.6	97.6	97.6	97.6	97.6	97.6	97.6	97.5	97.5	97.5	97.5	97.5	97.6	97.6	97.6	97.8	97.8	97.8	98	98	97.7	98	98.3	98.4	98.4	98.2	97.6	97.6	97.7	97.7	97.7	97.7	97.7	97.7
76	Corallococcus sp. AB032C	97.6	97.6	97.6	97.6	97.6	97.6	97.5	97.5	97.5	97.5	97.5	97.5	97.6	97.6	97.6	97.6	97.6	97.6	97.6	97.6	97.6	97.5	97.5	97.5	97.5	97.5	97.6	97.6	97.6	97.8	97.8	97.8	98	98	97.7	98	98.3	98.4	98.4	98.2	97.6	97.6	97.7	97.7	97.7	97.7	97.7	97.7
77	Corallococcus exiguus AB031	97.6	97.6	97.6	97.6	97.6	97.6	97.5	97.5	97.5	97.5	97.5	97.5	97.6	97.6	97.6	97.6	97.6	97.6	97.6	97.6	97.6	97.5	97.5	97.5	97.5	97.5	97.6	97.6	97.6	97.8	97.8	97.8	98	98	97.7	98	98.3	98.4	98.4	98.2	97.6	97.6	97.7	97.7	97.7	97.7	97.7	97.7
78	Corallococcus exiguus AB016	97.6	97.6	97.6	97.6	97.6	97.6	97.5	97.5	97.5	97.5	97.5	97.5	97.6	97.6	97.6	97.6	97.6	97.6	97.6	97.6	97.6	97.5	97.5	97.5	97.5	97.5	97.6	97.6	97.6	97.8	97.8	97.8	98	98	97.7	98	98.3	98.4	98.4	98.2	97.6	97.6	97.7	97.7	97.7	97.7	97.7	97.7
79	Corallococcus exiguus DSM 14696T	97.6	97.6	97.6	97.6	97.6	97.6	97.5	97.5	97.5	97.5	97.5	97.5	97.6	97.6	97.6	97.6	97.6	97.6	97.6	97.6	97.6	97.5	97.5	97.5	97.5	97.5	97.6	97.6	97.6	97.8	97.8	97.8	98	98	97.7	98	98.3	98.4	98.4	98.2	97.6	97.6	97.7	97.7	97.7	97.7	97.7	97.7
80	Corallococcus exiguus CA046D	97.6	97.6	97.6	97.6	97.6	97.6	97.5	97.5	97.5	97.5	97.5	97.5	97.6	97.6	97.6	97.6	97.6	97.6	97.6	97.6	97.6	97.5	97.5	97.5	97.5	97.5	97.6	97.6	97.6	97.8	97.8	97.8	98	98	97.7	98	98.3	98.4	98.4	98.2	97.6	97.6	97.7	97.7	97.7	97.7	97.7	97.7
81	Corallococcus sp. AB018	97.6	97.6	97.6	97.6	97.6	97.6	97.5	97.5	97.5	97.5	97.5	97.5	97.6	97.6	97.6	97.6	97.6	97.6	97.6	97.6	97.6	97.5	97.5	97.5	97.5	97.5	97.6	97.6	97.6	97.8	97.8	97.8	98	98	97.7	98	98.3	98.4	98.4	98.2	97.6	97.6	97.7	97.7	97.7	97.7	97.7	97.7
82	Corallococcus exiguus CA048	97.6	97.6	97.6	97.6	97.6	97.6	97.5	97.5	97.5	97.5	97.5	97.5	97.6	97.6	97.6	97.6	97.6	97.6	97.6	97.6	97.6	97.5	97.5	97.5	97.5	97.5	97.6	97.6	97.6	97.8	97.8	97.8	98	98	97.7	98	98.3	98.4	98.4	98.2	97.6	97.6	97.7	97.7	97.7	97.7	97.7	97.7
83	Corallococcus sp. AB030	97.6	97.6	97.6	97.6	97.6	97.6	97.5	97.5	97.5	97.5	97.5	97.5	97.6	97.6	97.6	97.6	97.6	97.6	97.6	97.6	97.6	97.5	97.5	97.5	97.5	97.5	97.6	97.6	97.6	97.8	97.8	97.8	98	98	97.7	98	98.3	98.4	98.4	98.2	97.6	97.6	97.7	97.7	97.7	97.7	97.7	97.7
84	Corallococcus exiguus AM007	97.6	97.6	97.6	97.6	97.6	97.6	97.5	97.5	97.5	97.5	97.5	97.5	97.6	97.6	97.6	97.6	97.6	97.6	97.6	97.6	97.6	97.5	97.5	97.5	97.5	97.5	97.6	97.6	97.6	97.8	97.8	97.8	98	98	97.7	98	98.3	98.4	98.4	98.2	97.6	97.6	97.7	97.7	97.7	97.7	97.7	97.7
85	Corallococcus sp. CA041A	97.6	97.6	97.6	97.6	97.6	97.6	97.5	97.5	97.5	97.5	97.5	97.5	97.6	97.6	97.6	97.6	97.6	97.6	97.6	97.6	97.6	97.5	97.5	97.5	97.5	97.5	97.6	97.6	97.6	97.8	97.8	97.8	98	98	97.7	98	98.3	98.4	98.4	98.2	97.6	97.6	97.7	97.7	97.7	97.7	97.7	97.7
86	Corallococcus exiguus AB038A	97.6	97.6	97.6	97.6	97.6	97.6	97.5	97.5	97.5	97.5	97.5	97.5	97.6	97.6	97.6	97.6	97.6	97.6	97.6	97.6	97.6	97.5	97.5	97.5	97.5	97.5	97.6	97.6	97.6	97.8	97.8	97.8	98	98	97.7	98	98.3	98.4	98.4	98.2	97.6	97.6	97.7	97.7	97.7	97.7	97.7	97.7
87	Corallococcus exiguus AM006	97.5	97.5	97.5	97.5	97.5	97.5	97.5	97.5	97.5	97.5	97.5	97.5	97.5	97.5	97.5	97.5	97.5	97.5	97.5	97.5	97.5	97.5	97.5	97.5	97.5	97.5	97.5	97.5	97.5	97.7	97.7	97.7	98	98	97.7	97.9	98.2	98.3	98.3	98.1	97.5	97.5	97.6	97.6	97.6	97.6	97.6	97.6
88	Corallococcus sp. AB004	97.6	97.6	97.6	97.6	97.6	97.6	97.5	97.5	97.5	97.5	97.5	97.5	97.6	97.6	97.6	97.6	97.6	97.6	97.6	97.6	97.6	97.5	97.5	97.5	97.5	97.5	97.6	97.6	97.6	97.8	97.8	97.8	98	98	97.7	98	98.3	98.4	98.4	98.2	97.6	97.6	97.7	97.7	97.7	97.7	97.7	97.7
89	Corallococcus sp. AB038B	97.6	97.6	97.6	97.6	97.6	97.6	97.5	97.5	97.5	97.5	97.5	97.5	97.6	97.6	97.6	97.6	97.6	97.6	97.6	97.6	97.6	97.5	97.5	97.5	97.5	97.5	97.6	97.6	97.6	97.8	97.8	97.8	98	98	97.7	98	98.3	98.4	98.4	98.2	97.6	97.6	97.7	97.7	97.7	97.7	97.7	97.7
90	Corallococcus exiguus AB039A	97.6	97.6	97.6	97.6	97.6	97.6	97.5	97.5	97.5	97.5	97.5	97.5	97.6	97.6	97.6	97.6	97.6	97.6	97.6	97.6	97.6	97.5	97.5	97.5	97.5	97.5	97.6	97.6	97.6	97.8	97.8	97.8	98	98	97.7	98	98.3	98.4	98.4	98.2	97.6	97.6	97.7	97.7	97.7	97.7	97.7	97.7
[truncated: 42 more columns]
