# Supplementary material for: Phylogenomic Analysis Substantiates the gyrB Gene as a Powerful Molecular Marker to Efficiently Differentiate the Most Closely Related Genera Myxococcus, Corallococcus, and Pyxidicoccus
Source: Front Microbiol. 2021 Oct 11;12:763359. doi: 10.3389/fmicb.2021.763359 (PMC8542856; doi:10.3389/fmicb.2021.763359)
Supplement: Supplementary file 8 [file Table_7.XLSX]

## Sheet: Table S7
No.	Species assignation	Original name	1	2	3	4	5	6	7	8	9	10	11	12	13	14	15	16	17	18	19	20	21	22	23	24	25	26	27	28	29	30	31	32	33	34	35	36	37	38	39	40	41	42	43	44	45	46	47
1	M1	Myxococcus sp. AB036A	100	99.6	97.7	97.7	97.7	97.7	97.7	97.7	97.8	98.7	98.3	99.1	98.1	98.1	98	98.1	98.1	98.1	98.1	98.1	98.1	98.1	98.1	98.1	98.1	96.7	96.7	96.8	96.7	96.9	96.7	96.8	96.9	97	97.1	97.2	96.4	91.1	91.1	90.7	89.8	90.6	91.6	91.6	91.6	89.5	89.2
2	M1	Myxococcus sp. AB056	99.6	100	98.1	98.1	98.1	98.1	98.1	98.1	98.2	99.1	98.8	99.5	98.5	98.5	98.4	98.5	98.5	98.5	98.5	98.5	98.5	98.5	98.5	98.5	98.5	97.1	97.1	97.2	97.1	97.3	97.1	97.2	97.3	97.4	97.5	97.6	96.8	91.3	91.3	90.9	90.1	90.8	91.8	91.8	91.8	89.7	89.4
3	M1	Myxococcus xanthus DZF1	97.7	98.1	100	100	100	100	100	100	98.4	99.1	98.8	98.2	97.9	97.9	98.2	97.8	97.9	97.9	97.9	97.9	97.9	97.9	97.9	97.9	97.9	97.3	97.3	97.4	97.4	97.6	96.4	96.5	96.6	96.7	96.8	97	96.6	90.8	90.8	90.5	90.2	90.2	91.4	91.4	91.4	88.9	89.2
4	M1	Myxococcus xanthus DZ2	97.7	98.1	100	100	100	100	100	100	98.4	99.1	98.8	98.2	97.9	97.9	98.2	97.8	97.9	97.9	97.9	97.9	97.9	97.9	97.9	97.9	97.9	97.3	97.3	97.4	97.4	97.6	96.4	96.5	96.6	96.7	96.8	97	96.6	90.8	90.8	90.5	90.2	90.2	91.4	91.4	91.4	88.9	89.2
5	M1	Myxococcus xanthus DK 1622	97.7	98.1	100	100	100	100	100	100	98.4	99.1	98.8	98.2	97.9	97.9	98.2	97.8	97.9	97.9	97.9	97.9	97.9	97.9	97.9	97.9	97.9	97.3	97.3	97.4	97.4	97.6	96.4	96.5	96.6	96.7	96.8	97	96.6	90.8	90.8	90.5	90.2	90.2	91.4	91.4	91.4	88.9	89.2
6	M1	Myxococcus xanthus AB023	97.7	98.1	100	100	100	100	100	100	98.4	99.1	98.8	98.2	97.9	97.9	98.2	97.8	97.9	97.9	97.9	97.9	97.9	97.9	97.9	97.9	97.9	97.3	97.3	97.4	97.4	97.6	96.4	96.5	96.6	96.7	96.8	97	96.6	90.8	90.8	90.5	90.2	90.2	91.4	91.4	91.4	88.9	89.2
7	M1	Myxococcus sp. CA005	97.7	98.1	100	100	100	100	100	100	98.4	99.1	98.8	98.2	97.9	97.9	98.2	97.8	97.9	97.9	97.9	97.9	97.9	97.9	97.9	97.9	97.9	97.3	97.3	97.4	97.4	97.6	96.4	96.5	96.6	96.7	96.8	97	96.6	90.8	90.8	90.5	90.2	90.2	91.4	91.4	91.4	88.9	89.2
8	M1	Myxococcus xanthus DSM 16526T	97.7	98.1	100	100	100	100	100	100	98.4	99.1	98.8	98.2	97.9	97.9	98.2	97.8	97.9	97.9	97.9	97.9	97.9	97.9	97.9	97.9	97.9	97.3	97.3	97.4	97.4	97.6	96.4	96.5	96.6	96.7	96.8	97	96.6	90.8	90.8	90.5	90.2	90.2	91.4	91.4	91.4	88.9	89.2
9	M1	2-8	97.8	98.2	98.4	98.4	98.4	98.4	98.4	98.4	100	99.2	98.9	98.3	98	98	98.1	97.7	97.7	97.7	97.7	97.7	97.7	97.7	97.7	97.7	97.7	97.2	97.2	97.3	97.2	97.4	96.6	96.7	96.8	96.7	96.8	97.1	96.7	90.9	90.9	90.6	89.9	90.6	91.5	91.5	91.5	89.1	89.3
10	M1	XMA-1-1	98.7	99.1	99.1	99.1	99.1	99.1	99.1	99.1	99.2	100	99.7	99.2	98.4	98.4	98.5	98.5	98.3	98.3	98.3	98.3	98.3	98.3	98.3	98.3	98.3	97.5	97.5	97.6	97.5	97.7	96.7	96.8	97.1	97	97.1	97.2	96.8	91	91	90.7	90.1	90.7	91.8	91.8	91.8	89.4	89.4
11	M1	XM-1-8	98.3	98.8	98.8	98.8	98.8	98.8	98.8	98.8	98.9	99.7	100	98.9	98.1	98.1	98.2	98.2	98	98	98	98	98	98	98	98	98	97.4	97.4	97.5	97.4	97.8	96.6	96.7	96.8	96.7	96.8	96.9	96.5	90.9	90.9	90.5	89.7	90.5	91.7	91.7	91.7	89.1	89.1
12	M1	2-14	99.1	99.5	98.2	98.2	98.2	98.2	98.2	98.2	98.3	99.2	98.9	100	98	98	97.9	98	98	98	98	98	98	98	98	98	98	96.8	96.8	96.9	96.8	97	96.6	96.7	97	96.9	97	97.1	96.5	90.9	90.9	90.6	89.7	90.6	91.5	91.5	91.5	89.5	89.3
13	M1	Myxococcus xanthus AM005	98.1	98.5	97.9	97.9	97.9	97.9	97.9	97.9	98	98.4	98.1	98	100	100	99.3	98.3	98.5	98.5	98.5	98.5	98.5	98.5	98.5	98.5	98.5	97.1	97.1	97.2	97.3	97.5	96.9	97	96.9	97	97.1	97.5	96.7	91.3	91.3	90.9	90.1	90.6	91.8	91.8	91.8	89.7	89.6
14	M1	Myxococcus xanthus AM003	98.1	98.5	97.9	97.9	97.9	97.9	97.9	97.9	98	98.4	98.1	98	100	100	99.3	98.3	98.5	98.5	98.5	98.5	98.5	98.5	98.5	98.5	98.5	97.1	97.1	97.2	97.3	97.5	96.9	97	96.9	97	97.1	97.5	96.7	91.3	91.3	90.9	90.1	90.6	91.8	91.8	91.8	89.7	89.6
15	M1	Myxococcus xanthus KF3.2.8c11	98	98.4	98.2	98.2	98.2	98.2	98.2	98.2	98.1	98.5	98.2	97.9	99.3	99.3	100	98.3	98.5	98.5	98.5	98.5	98.5	98.5	98.5	98.5	98.5	97.3	97.3	97.4	97.5	97.7	97.1	97.2	97.1	97.2	97.3	97.7	96.9	91.3	91.3	90.9	90.1	90.6	91.6	91.6	91.6	89.7	89.6
16	M1	Myxococcus virescens DSM 2260T	98.1	98.5	97.8	97.8	97.8	97.8	97.8	97.8	97.7	98.5	98.2	98	98.3	98.3	98.3	100	98.8	98.8	98.8	98.8	98.8	98.8	98.8	98.8	98.8	97.3	97.3	97.4	97.3	97.5	97.3	97.4	97.3	97.7	97.8	97.3	96.8	91.5	91.5	90.9	90.2	90.9	92.1	92.1	92.1	89.5	89.2
17	M1	Myxococcus sp. CA006	98.1	98.5	97.9	97.9	97.9	97.9	97.9	97.9	97.7	98.3	98	98	98.5	98.5	98.5	98.8	100	100	100	100	100	100	100	100	100	97.8	97.8	97.9	98	98.2	97.7	97.8	97.7	97.3	97.4	98	97.5	91.8	91.8	90.9	90.6	91.2	92	92	92	89.7	89.6
18	M1	Myxococcus sp. AB024B	98.1	98.5	97.9	97.9	97.9	97.9	97.9	97.9	97.7	98.3	98	98	98.5	98.5	98.5	98.8	100	100	100	100	100	100	100	100	100	97.8	97.8	97.9	98	98.2	97.7	97.8	97.7	97.3	97.4	98	97.5	91.8	91.8	90.9	90.6	91.2	92	92	92	89.7	89.6
19	M1	Myxococcus sp. CA010	98.1	98.5	97.9	97.9	97.9	97.9	97.9	97.9	97.7	98.3	98	98	98.5	98.5	98.5	98.8	100	100	100	100	100	100	100	100	100	97.8	97.8	97.9	98	98.2	97.7	97.8	97.7	97.3	97.4	98	97.5	91.8	91.8	90.9	90.6	91.2	92	92	92	89.7	89.6
20	M1	Myxococcus xanthus CA029	98.1	98.5	97.9	97.9	97.9	97.9	97.9	97.9	97.7	98.3	98	98	98.5	98.5	98.5	98.8	100	100	100	100	100	100	100	100	100	97.8	97.8	97.9	98	98.2	97.7	97.8	97.7	97.3	97.4	98	97.5	91.8	91.8	90.9	90.6	91.2	92	92	92	89.7	89.6
21	M1	Myxococcus sp. CA027	98.1	98.5	97.9	97.9	97.9	97.9	97.9	97.9	97.7	98.3	98	98	98.5	98.5	98.5	98.8	100	100	100	100	100	100	100	100	100	97.8	97.8	97.9	98	98.2	97.7	97.8	97.7	97.3	97.4	98	97.5	91.8	91.8	90.9	90.6	91.2	92	92	92	89.7	89.6
22	M1	Myxococcus sp. CA023	98.1	98.5	97.9	97.9	97.9	97.9	97.9	97.9	97.7	98.3	98	98	98.5	98.5	98.5	98.8	100	100	100	100	100	100	100	100	100	97.8	97.8	97.9	98	98.2	97.7	97.8	97.7	97.3	97.4	98	97.5	91.8	91.8	90.9	90.6	91.2	92	92	92	89.7	89.6
23	M1	Myxococcus sp. CA018	98.1	98.5	97.9	97.9	97.9	97.9	97.9	97.9	97.7	98.3	98	98	98.5	98.5	98.5	98.8	100	100	100	100	100	100	100	100	100	97.8	97.8	97.9	98	98.2	97.7	97.8	97.7	97.3	97.4	98	97.5	91.8	91.8	90.9	90.6	91.2	92	92	92	89.7	89.6
24	M1	Myxococcus sp. AB022	98.1	98.5	97.9	97.9	97.9	97.9	97.9	97.9	97.7	98.3	98	98	98.5	98.5	98.5	98.8	100	100	100	100	100	100	100	100	100	97.8	97.8	97.9	98	98.2	97.7	97.8	97.7	97.3	97.4	98	97.5	91.8	91.8	90.9	90.6	91.2	92	92	92	89.7	89.6
25	M1	Myxococcus sp. AB025A	98.1	98.5	97.9	97.9	97.9	97.9	97.9	97.9	97.7	98.3	98	98	98.5	98.5	98.5	98.8	100	100	100	100	100	100	100	100	100	97.8	97.8	97.9	98	98.2	97.7	97.8	97.7	97.3	97.4	98	97.5	91.8	91.8	90.9	90.6	91.2	92	92	92	89.7	89.6
26	M2	Myxococcus xanthus MC3.3.5c16	96.7	97.1	97.3	97.3	97.3	97.3	97.3	97.3	97.2	97.5	97.4	96.8	97.1	97.1	97.3	97.3	97.8	97.8	97.8	97.8	97.8	97.8	97.8	97.8	97.8	100	100	99.9	99.6	99.4	97.2	97.3	97.4	96.8	96.9	97.3	97.4	91	91	90.1	89.9	90.3	91.1	91.1	91.1	88.7	89.1
27	M2	Myxococcus xanthus MC3.5.9c15	96.7	97.1	97.3	97.3	97.3	97.3	97.3	97.3	97.2	97.5	97.4	96.8	97.1	97.1	97.3	97.3	97.8	97.8	97.8	97.8	97.8	97.8	97.8	97.8	97.8	100	100	99.9	99.6	99.4	97.2	97.3	97.4	96.8	96.9	97.3	97.4	91	91	90.1	89.9	90.3	91.1	91.1	91.1	88.7	89.1
28	M2	Myxococcus xanthus GH3.5.6c2	96.8	97.2	97.4	97.4	97.4	97.4	97.4	97.4	97.3	97.6	97.5	96.9	97.2	97.2	97.4	97.4	97.9	97.9	97.9	97.9	97.9	97.9	97.9	97.9	97.9	99.9	99.9	100	99.7	99.5	97.3	97.4	97.5	96.9	97	97.4	97.5	91.1	91.1	90.2	90.1	90.4	91.2	91.2	91.2	88.8	89.2
29	M2	Myxococcus xanthus GH5.1.9c20	96.7	97.1	97.4	97.4	97.4	97.4	97.4	97.4	97.2	97.5	97.4	96.8	97.3	97.3	97.5	97.3	98	98	98	98	98	98	98	98	98	99.6	99.6	99.7	100	99.6	97.4	97.5	97.4	96.7	96.8	97.3	97.4	91.1	91.1	90.2	89.9	90.4	91.2	91.2	91.2	88.7	89.3
30	M2	Myxococcus xanthus KF4.3.9c1	96.9	97.3	97.6	97.6	97.6	97.6	97.6	97.6	97.4	97.7	97.8	97	97.5	97.5	97.7	97.5	98.2	98.2	98.2	98.2	98.2	98.2	98.2	98.2	98.2	99.4	99.4	99.5	99.6	100	97.6	97.7	97.6	96.8	96.9	97.4	97.5	91.3	91.3	90.3	90.1	90.5	91.4	91.4	91.4	88.8	89.4
31	M3	Myxococcus sp. AM009	96.7	97.1	96.4	96.4	96.4	96.4	96.4	96.4	96.6	96.7	96.6	96.6	96.9	96.9	97.1	97.3	97.7	97.7	97.7	97.7	97.7	97.7	97.7	97.7	97.7	97.2	97.2	97.3	97.4	97.6	100	99.9	98.8	97.6	97.7	97.4	97.1	91.7	91.7	90.5	89.9	90.9	91.4	91.4	91.4	89.1	89.2
32	M3	Myxococcus sp. AM010	96.8	97.2	96.5	96.5	96.5	96.5	96.5	96.5	96.7	96.8	96.7	96.7	97	97	97.2	97.4	97.8	97.8	97.8	97.8	97.8	97.8	97.8	97.8	97.8	97.3	97.3	97.4	97.5	97.7	99.9	100	98.9	97.7	97.8	97.5	97.2	91.7	91.7	90.5	89.9	90.9	91.4	91.4	91.4	89.1	89.2
33	M3	"Myxococcus vastator" AM301T	96.9	97.3	96.6	96.6	96.6	96.6	96.6	96.6	96.8	97.1	96.8	97	96.9	96.9	97.1	97.3	97.7	97.7	97.7	97.7	97.7	97.7	97.7	97.7	97.7	97.4	97.4	97.5	97.4	97.6	98.8	98.9	100	97.7	97.8	97.5	97	91.7	91.7	90.2	89.7	90.7	91.3	91.3	91.3	89	88.9
34	M4	Myxococcus macrosporus HW-1	97	97.4	96.7	96.7	96.7	96.7	96.7	96.7	96.7	97	96.7	96.9	97	97	97.2	97.7	97.3	97.3	97.3	97.3	97.3	97.3	97.3	97.3	97.3	96.8	96.8	96.9	96.7	96.8	97.6	97.7	97.7	100	99.9	98.2	97.2	91.9	91.9	91.3	90.6	90.8	91.9	91.9	91.9	89.7	89.4
35	M4	Corallococcus macrosporus DSM 14697T	97.1	97.5	96.8	96.8	96.8	96.8	96.8	96.8	96.8	97.1	96.8	97	97.1	97.1	97.3	97.8	97.4	97.4	97.4	97.4	97.4	97.4	97.4	97.4	97.4	96.9	96.9	97	96.8	96.9	97.7	97.8	97.8	99.9	100	98.3	97.3	92	92	91.2	90.5	90.9	91.8	91.8	91.8	89.8	89.5
36	M14	SD34M19	97.2	97.6	97	97	97	97	97	97	97.1	97.2	96.9	97.1	97.5	97.5	97.7	97.3	98	98	98	98	98	98	98	98	98	97.3	97.3	97.4	97.3	97.4	97.4	97.5	97.5	98.2	98.3	100	98	91.9	91.9	91.1	90.7	91.1	91.8	91.8	91.8	89.7	89.5
37	M5	"Myxococcus hansupus" mixupus	96.4	96.8	96.6	96.6	96.6	96.6	96.6	96.6	96.7	96.8	96.5	96.5	96.7	96.7	96.9	96.8	97.5	97.5	97.5	97.5	97.5	97.5	97.5	97.5	97.5	97.4	97.4	97.5	97.4	97.5	97.1	97.2	97	97.2	97.3	98	100	92	92	91.4	90.8	91	91.8	91.8	91.8	90.2	90.3
38	M6	Pyxidicoccus fallax DSM 14698T	91.1	91.3	90.8	90.8	90.8	90.8	90.8	90.8	90.9	91	90.9	90.9	91.3	91.3	91.3	91.5	91.8	91.8	91.8	91.8	91.8	91.8	91.8	91.8	91.8	91	91	91.1	91.1	91.3	91.7	91.7	91.7	91.9	92	91.9	92	100	100	92.6	93.2	93.4	95.4	95.4	95.4	91.5	90.9
39	M6	Pyxidicoccus fallax CA059B	91.1	91.3	90.8	90.8	90.8	90.8	90.8	90.8	90.9	91	90.9	90.9	91.3	91.3	91.3	91.5	91.8	91.8	91.8	91.8	91.8	91.8	91.8	91.8	91.8	91	91	91.1	91.1	91.3	91.7	91.7	91.7	91.9	92	91.9	92	100	100	92.6	93.2	93.4	95.4	95.4	95.4	91.5	90.9
40	M7	Pyxidicoccus trucidator CA060AT	90.7	90.9	90.5	90.5	90.5	90.5	90.5	90.5	90.6	90.7	90.5	90.6	90.9	90.9	90.9	90.9	90.9	90.9	90.9	90.9	90.9	90.9	90.9	90.9	90.9	90.1	90.1	90.2	90.2	90.3	90.5	90.5	90.2	91.3	91.2	91.1	91.4	92.6	92.6	100	94.6	93	93.1	93.1	93.1	89.1	89.5
41	M8	"Pyxidicoccus caerfyrddinensis" CA032AT	89.8	90.1	90.2	90.2	90.2	90.2	90.2	90.2	89.9	90.1	89.7	89.7	90.1	90.1	90.1	90.2	90.6	90.6	90.6	90.6	90.6	90.6	90.6	90.6	90.6	89.9	89.9	90.1	89.9	90.1	89.9	89.9	89.7	90.6	90.5	90.7	90.8	93.2	93.2	94.6	100	94.1	93.6	93.6	93.6	88.4	88.4
42	M15	NL03M14	90.6	90.8	90.2	90.2	90.2	90.2	90.2	90.2	90.6	90.7	90.5	90.6	90.6	90.6	90.6	90.9	91.2	91.2	91.2	91.2	91.2	91.2	91.2	91.2	91.2	90.3	90.3	90.4	90.4	90.5	90.9	90.9	90.7	90.8	90.9	91.1	91	93.4	93.4	93	94.1	100	93.6	93.6	93.6	89	88.6
43	M16	RHST-1-7	91.6	91.8	91.4	91.4	91.4	91.4	91.4	91.4	91.5	91.8	91.7	91.5	91.8	91.8	91.6	92.1	92	92	92	92	92	92	92	92	92	91.1	91.1	91.2	91.2	91.4	91.4	91.4	91.3	91.9	91.8	91.8	91.8	95.4	95.4	93.1	93.6	93.6	100	100	100	90.7	90.5
44	M16	RHST-1-14	91.6	91.8	91.4	91.4	91.4	91.4	91.4	91.4	91.5	91.8	91.7	91.5	91.8	91.8	91.6	92.1	92	92	92	92	92	92	92	92	92	91.1	91.1	91.2	91.2	91.4	91.4	91.4	91.3	91.9	91.8	91.8	91.8	95.4	95.4	93.1	93.6	93.6	100	100	100	90.7	90.5
45	M16	RHSTA-1-4	91.6	91.8	91.4	91.4	91.4	91.4	91.4	91.4	91.5	91.8	91.7	91.5	91.8	91.8	91.6	92.1	92	92	92	92	92	92	92	92	92	91.1	91.1	91.2	91.2	91.4	91.4	91.4	91.3	91.9	91.8	91.8	91.8	95.4	95.4	93.1	93.6	93.6	100	100	100	90.7	90.5
46	M9	Myxococcus stipitatus DSM 14675T	89.5	89.7	88.9	88.9	88.9	88.9	88.9	88.9	89.1	89.4	89.1	89.5	89.7	89.7	89.7	89.5	89.7	89.7	89.7	89.7	89.7	89.7	89.7	89.7	89.7	88.7	88.7	88.8	88.7	88.8	89.1	89.1	89	89.7	89.8	89.7	90.2	91.5	91.5	89.1	88.4	89	90.7	90.7	90.7	100	97.1
47	M17	M58	89.2	89.4	89.2	89.2	89.2	89.2	89.2	89.2	89.3	89.4	89.1	89.3	89.6	89.6	89.6	89.2	89.6	89.6	89.6	89.6	89.6	89.6	89.6	89.6	89.6	89.1	89.1	89.2	89.3	89.4	89.2	89.2	88.9	89.4	89.5	89.5	90.3	90.9	90.9	89.5	88.4	88.6	90.5	90.5	90.5	97.1	100
48	M17	M50	89.3	89.5	89.4	89.4	89.4	89.4	89.4	89.4	89.5	89.7	89.4	89.6	89.7	89.7	89.7	89.3	89.7	89.7	89.7	89.7	89.7	89.7	89.7	89.7	89.7	89.2	89.2	89.3	89.4	89.5	89.3	89.3	89	89.5	89.6	89.6	90.4	91.3	91.3	89.5	88.3	88.7	90.5	90.5	90.5	97.4	98.7
49	M10	Myxococcus fulvus 124B02	88.5	88.7	89	89	89	89	89	89	88.6	88.8	88.7	88.4	88.9	88.9	88.9	88.8	89.1	89.1	89.1	89.1	89.1	89.1	89.1	89.1	89.1	88.9	88.9	89	88.9	89	89	89	89	89.4	89.5	89.2	89.2	91.7	91.7	88.9	89.2	88.5	89.8	89.8	89.8	93	92.8
50	M10	Myxococcus fulvus DSM 16525T	88.6	88.7	88.8	88.8	88.8	88.8	88.8	88.8	88.7	88.6	88.5	88.2	88.9	88.9	88.9	88.8	89.1	89.1	89.1	89.1	89.1	89.1	89.1	89.1	89.1	88.9	88.9	89	88.9	89	89.3	89.3	89.1	89.9	90.1	89.6	89.4	91.7	91.7	88.7	88.9	88.3	89.4	89.4	89.4	92.8	92.5
51	M11	AS-1-15	89.1	89.3	89.6	89.6	89.6	89.6	89.6	89.6	89.4	89.4	89.3	89	89.5	89.5	89.5	89.4	89.6	89.6	89.6	89.6	89.6	89.6	89.6	89.6	89.6	89.5	89.5	89.6	89.5	89.6	89.8	89.8	89.5	90.3	90.4	89.9	90.3	92.4	92.4	89.7	89.7	89	90.7	90.7	90.7	93.7	93.8
52	M11	Myxococcus sp. AB025B	89	89.2	89.3	89.3	89.3	89.3	89.3	89.3	89.1	89.1	89	88.9	89.4	89.4	89.4	89.3	89.5	89.5	89.5	89.5	89.5	89.5	89.5	89.5	89.5	89.2	89.2	89.3	89.2	89.3	89.7	89.7	89.5	90.2	90.3	89.8	89.9	92.3	92.3	89.4	89.4	88.9	90.3	90.3	90.3	93.6	93.5
53	M11	XM-1-1-1	89.1	89.3	89.4	89.4	89.4	89.4	89.4	89.4	89.2	89.2	89.1	89	89.5	89.5	89.5	89.4	89.6	89.6	89.6	89.6	89.6	89.6	89.6	89.6	89.6	89.3	89.3	89.4	89.3	89.4	89.8	89.8	89.6	90.3	90.4	89.9	90.1	92.4	92.4	89.5	89.5	89	90.4	90.4	90.4	93.7	93.6
54	M11	XM-1-9	89.1	89.3	89.4	89.4	89.4	89.4	89.4	89.4	89.2	89.2	89.1	89	89.5	89.5	89.5	89.4	89.6	89.6	89.6	89.6	89.6	89.6	89.6	89.6	89.6	89.3	89.3	89.4	89.3	89.4	89.8	89.8	89.6	90.3	90.4	89.9	90.1	92.4	92.4	89.5	89.5	89	90.4	90.4	90.4	93.7	93.6
55	M11	XM-1-1	89.1	89.3	89.4	89.4	89.4	89.4	89.4	89.4	89.2	89.2	89.1	89	89.5	89.5	89.5	89.4	89.6	89.6	89.6	89.6	89.6	89.6	89.6	89.6	89.6	89.3	89.3	89.4	89.3	89.4	89.8	89.8	89.6	90.3	90.4	89.9	90.1	92.4	92.4	89.5	89.5	89	90.4	90.4	90.4	93.7	93.6
56	M11	XM-1-2	89.1	89.3	89.4	89.4	89.4	89.4	89.4	89.4	89.2	89.2	89.1	89	89.5	89.5	89.5	89.4	89.6	89.6	89.6	89.6	89.6	89.6	89.6	89.6	89.6	89.3	89.3	89.4	89.3	89.4	89.8	89.8	89.6	90.3	90.4	89.9	90.1	92.4	92.4	89.5	89.5	89	90.4	90.4	90.4	93.7	93.6
57	M11	XM-1-10	89.1	89.3	89.4	89.4	89.4	89.4	89.4	89.4	89.2	89.2	89.1	89	89.5	89.5	89.5	89.4	89.6	89.6	89.6	89.6	89.6	89.6	89.6	89.6	89.6	89.3	89.3	89.4	89.3	89.4	89.8	89.8	89.6	90.3	90.4	89.9	90.1	92.4	92.4	89.5	89.5	89	90.4	90.4	90.4	93.7	93.6
58	M11	ND-1-1	89.1	89.3	89.4	89.4	89.4	89.4	89.4	89.4	89.2	89.2	89.1	89	89.5	89.5	89.5	89.4	89.6	89.6	89.6	89.6	89.6	89.6	89.6	89.6	89.6	89.3	89.3	89.4	89.3	89.4	89.8	89.8	89.6	90.3	90.4	89.9	90.1	92.4	92.4	89.5	89.5	89	90.4	90.4	90.4	93.7	93.6
59	M11	XM-1-4-1	89.1	89.3	89.4	89.4	89.4	89.4	89.4	89.4	89.2	89.2	89.1	89	89.5	89.5	89.5	89.4	89.6	89.6	89.6	89.6	89.6	89.6	89.6	89.6	89.6	89.3	89.3	89.4	89.3	89.4	89.8	89.8	89.6	90.3	90.4	89.9	90.1	92.4	92.4	89.5	89.5	89	90.4	90.4	90.4	93.7	93.6
60	M18	M56	89.5	89.7	89.3	89.3	89.3	89.3	89.3	89.3	89.5	89.7	89.6	89.3	89.8	89.8	89.6	89.7	89.8	89.8	89.8	89.8	89.8	89.8	89.8	89.8	89.8	89.6	89.6	89.7	89.6	89.7	90.2	90.2	89.6	90.5	90.6	90.4	90.6	92	92	88.7	88.2	88.8	90.8	90.8	90.8	92	92
61	M12	Myxococcus sp. AM011	88.2	88.4	88	88	88	88	88	88	88	88.4	88.3	88.4	88.5	88.5	88.3	88.4	88.4	88.4	88.4	88.4	88.4	88.4	88.4	88.4	88.4	88.2	88.2	88.3	88.2	88.3	88.8	88.8	88.6	89.1	89.1	88.7	88.7	88.8	88.8	87.8	87.2	87.8	88.8	88.8	88.8	89.8	90.2
62	M12	Myxococcus eversor AB053BT	88.3	88.5	88	88	88	88	88	88	88	88.4	88.3	88.4	88.6	88.6	88.4	88.5	88.5	88.5	88.5	88.5	88.5	88.5	88.5	88.5	88.5	88.3	88.3	88.4	88.3	88.4	88.9	88.9	88.5	89	89	89	88.8	88.5	88.5	88.1	87.5	88	88.9	88.9	88.9	89.7	90.3
63	M13	"Myxococcus llanfairsis" AM401T	87.7	87.9	87.8	87.8	87.8	87.8	87.8	87.8	87.8	88.1	87.8	87.6	88.3	88.3	88.2	88.4	88.2	88.2	88.2	88.2	88.2	88.2	88.2	88.2	88.2	87.8	87.8	87.9	87.8	87.9	88.1	88.1	87.8	88.6	88.6	88.5	88.4	88.9	88.9	87.9	86.8	87.6	88.7	88.7	88.7	90.1	90.4
64	M13	Myxococcus sp. CA040A	87.7	87.9	87.8	87.8	87.8	87.8	87.8	87.8	87.8	88.1	87.8	87.6	88.3	88.3	88.2	88.4	88.2	88.2	88.2	88.2	88.2	88.2	88.2	88.2	88.2	87.8	87.8	87.9	87.8	87.9	88.1	88.1	87.8	88.6	88.6	88.5	88.4	88.9	88.9	87.9	86.8	87.6	88.7	88.7	88.7	90.1	90.4
65	M13	Myxococcus sp. CA033	87.8	88	87.9	87.9	87.9	87.9	87.9	87.9	87.9	88.2	87.9	87.7	88.6	88.6	88.5	88.5	88.3	88.3	88.3	88.3	88.3	88.3	88.3	88.3	88.3	87.9	87.9	88	87.9	88	88.2	88.2	87.9	88.7	88.7	88.6	88.5	89.3	89.3	88.4	87.4	87.8	89	89	89	90.1	90.2
66	M13	Myxococcus sp. CA039A	87.8	88	87.9	87.9	87.9	87.9	87.9	87.9	87.9	88.2	87.9	87.7	88.6	88.6	88.5	88.5	88.3	88.3	88.3	88.3	88.3	88.3	88.3	88.3	88.3	87.9	87.9	88	87.9	88	88.2	88.2	88	88.7	88.7	88.6	88.5	89.3	89.3	88.4	87.4	87.8	88.9	88.9	88.9	90.1	90.2
67	M13	Myxococcus sp. CA051A	87.7	87.9	87.8	87.8	87.8	87.8	87.8	87.8	87.8	88.1	87.8	87.6	88.5	88.5	88.4	88.4	88.2	88.2	88.2	88.2	88.2	88.2	88.2	88.2	88.2	87.8	87.8	87.9	87.8	87.9	88.1	88.1	88.1	88.8	88.8	88.5	88.2	89.4	89.4	88.1	87.3	87.7	88.8	88.8	88.8	89.6	89.9
68	M13	Myxococcus sp. CA056	88.1	88.3	88.2	88.2	88.2	88.2	88.2	88.2	88.2	88.5	88.2	88	88.7	88.7	88.6	88.8	88.6	88.6	88.6	88.6	88.6	88.6	88.6	88.6	88.6	88.2	88.2	88.3	88.2	88.3	88.5	88.5	88.2	89	89	88.9	88.6	89.3	89.3	88.1	87.3	88	89.1	89.1	89.1	90.2	90.3
69	C1	Corallococcus sp. H22C18031201	88.3	88.3	87.5	87.5	87.5	87.5	87.5	87.5	87.6	88	87.9	88.1	88	88	88.1	88	88.3	88.3	88.3	88.3	88.3	88.3	88.3	88.3	88.3	86.8	86.8	86.9	86.9	87.4	87.4	87.4	87.6	87.9	88	88.3	88	89.1	89.1	88	86.7	88.2	88.3	88.3	88.3	88.6	88.6
70	C2	Corallococcus praedator CA031BT	88.3	88.5	88	88	88	88	88	88	88.1	88.3	88.1	88	88.5	88.5	88.7	88.5	88.7	88.7	88.7	88.7	88.7	88.7	88.7	88.7	88.7	87.7	87.7	87.8	87.8	88	88.4	88.4	88.1	88.9	88.8	89.1	88.4	90.8	90.8	89.5	89.1	89.4	90.6	90.6	90.6	89	88.8
71	C2	Corallococcus sp. CA031C	88.3	88.5	88	88	88	88	88	88	88.1	88.3	88.1	88	88.5	88.5	88.7	88.5	88.7	88.7	88.7	88.7	88.7	88.7	88.7	88.7	88.7	87.7	87.7	87.8	87.8	88	88.4	88.4	88.1	88.9	88.8	89.1	88.4	90.8	90.8	89.5	89.1	89.4	90.6	90.6	90.6	89	88.8
72	C2	Corallococcus sp. CA047B	88.1	88.3	87.9	87.9	87.9	87.9	87.9	87.9	88	88.2	88	87.9	88.3	88.3	88.5	88.3	88.5	88.5	88.5	88.5	88.5	88.5	88.5	88.5	88.5	87.7	87.7	87.8	87.8	88	88.4	88.4	88.3	88.9	88.8	88.9	88.2	90.8	90.8	89.3	88.9	89.3	90.3	90.3	90.3	89	88.6
73	C3	Corallococcus terminator CA054AT	88	88.2	87.8	87.8	87.8	87.8	87.8	87.8	87.9	88.1	87.9	87.8	88.2	88.2	88.4	88	88.4	88.4	88.4	88.4	88.4	88.4	88.4	88.4	88.4	87.6	87.6	87.7	87.7	87.9	88.1	88.1	87.8	88.2	88.1	88.4	87.9	89.6	89.6	88.2	87.9	88.5	89.4	89.4	89.4	88.1	87.7
74	C4	Corallococcus sp. ZKHCc1	87.7	87.9	87.4	87.4	87.4	87.4	87.4	87.4	87.5	87.7	87.5	87.4	87.9	87.9	87.9	87.9	88.1	88.1	88.1	88.1	88.1	88.1	88.1	88.1	88.1	87.3	87.3	87.4	87.4	87.6	88.1	88.1	88	88.7	88.6	88.5	88	90.3	90.3	88.9	88.4	88.9	89.8	89.8	89.8	88.3	88.1
75	C5	Corallococcus llansteffanensis CA051BT	88.5	88.7	88.6	88.6	88.6	88.6	88.6	88.6	88.5	88.7	88.5	88.2	88.9	88.9	88.9	89.1	89.1	89.1	89.1	89.1	89.1	89.1	89.1	89.1	89.1	88.3	88.3	88.4	88.3	88.5	88.7	88.7	88.6	89.7	89.6	89.5	88.6	90.7	90.7	89.4	89.3	88.9	90.7	90.7	90.7	88.8	88.4
76	C6	Corallococcus sp. CA053C	88.1	88.3	88.3	88.3	88.3	88.3	88.3	88.3	87.9	88.1	87.9	87.8	88.3	88.3	88.3	88.5	88.5	88.5	88.5	88.5	88.5	88.5	88.5	88.5	88.5	87.8	87.8	87.9	87.8	88	88.2	88.2	88.1	89.3	89.2	89	88.3	90.6	90.6	89.5	89.3	88.8	90.3	90.3	90.3	88.5	88.1
77	C7	Corallococcus sicarius CA040BT	87.4	87.6	87.4	87.4	87.4	87.4	87.4	87.4	87.2	87.4	87.2	87	87.9	87.9	87.8	87.8	87.8	87.8	87.8	87.8	87.8	87.8	87.8	87.8	87.8	87.2	87.2	87.3	87.2	87.4	87.4	87.4	87.3	88.5	88.4	88.4	87.7	90.3	90.3	88.5	88.4	88.3	89.9	89.9	89.9	88.3	87.9
78	C8	M60	88.7	88.8	88.2	88.2	88.2	88.2	88.2	88.2	88.5	88.6	88.3	88.3	88.7	88.7	88.7	88.5	89	89	89	89	89	89	89	89	89	88.3	88.3	88.4	88.3	88.5	88.8	88.8	88.7	89.5	89.4	89.1	88.9	90.5	90.5	88.3	88.1	88.9	89.8	89.8	89.8	89.7	89.4
79	C8	Corallococcus sp. Z5C101001	88.7	88.8	88.2	88.2	88.2	88.2	88.2	88.2	88.5	88.6	88.3	88.3	88.7	88.7	88.7	88.5	89	89	89	89	89	89	89	89	89	88.3	88.3	88.4	88.3	88.5	88.8	88.8	88.7	89.5	89.4	89.1	88.9	90.5	90.5	88.3	88.1	88.9	89.8	89.8	89.8	89.7	89.4
80	C8	M71	88.7	88.8	88.2	88.2	88.2	88.2	88.2	88.2	88.5	88.6	88.3	88.3	88.7	88.7	88.7	88.5	89	89	89	89	89	89	89	89	89	88.3	88.3	88.4	88.3	88.5	88.8	88.8	88.7	89.5	89.4	89.1	88.9	90.5	90.5	88.3	88.1	88.9	89.8	89.8	89.8	89.7	89.4
81	C8	Corallococcus sp. c25j21	88.7	88.8	88.2	88.2	88.2	88.2	88.2	88.2	88.5	88.6	88.3	88.3	88.7	88.7	88.7	88.5	89	89	89	89	89	89	89	89	89	88.3	88.3	88.4	88.3	88.5	88.8	88.8	88.7	89.5	89.4	89.1	88.9	90.5	90.5	88.3	88.1	88.9	89.8	89.8	89.8	89.7	89.4
82	C8	M93	88.5	88.6	88	88	88	88	88	88	88.3	88.4	88.1	88.1	88.5	88.5	88.5	88.3	88.8	88.8	88.8	88.8	88.8	88.8	88.8	88.8	88.8	88.1	88.1	88.2	88.1	88.3	88.6	88.6	88.5	89.3	89.2	88.9	88.7	90.3	90.3	88.1	87.9	88.7	89.6	89.6	89.6	89.5	89.2
83	C18	AS-1-6	89.5	89.7	89.1	89.1	89.1	89.1	89.1	89.1	89.4	89.5	89.2	89.2	89.6	89.6	89.5	89.6	89.9	89.9	89.9	89.9	89.9	89.9	89.9	89.9	89.9	89.1	89.1	89.2	89.1	89.3	89.5	89.5	89.5	90.5	90.4	90.5	89.8	91.1	91.1	89.5	89.1	89.6	91.1	91.1	91.1	89.7	89.4
84	C18	AS-1-16	89.5	89.7	89.1	89.1	89.1	89.1	89.1	89.1	89.4	89.5	89.2	89.2	89.7	89.7	89.6	89.6	89.9	89.9	89.9	89.9	89.9	89.9	89.9	89.9	89.9	89.1	89.1	89.2	89.1	89.3	89.5	89.5	89.5	90.5	90.4	90.5	89.8	91.2	91.2	89.6	89.2	89.7	91.2	91.2	91.2	89.7	89.4
85	C18	AS-1-2	89.6	89.8	89.2	89.2	89.2	89.2	89.2	89.2	89.5	89.6	89.3	89.3	89.7	89.7	89.6	89.7	90.1	90.1	90.1	90.1	90.1	90.1	90.1	90.1	90.1	89	89	89.1	89	89.2	89.6	89.6	89.6	90.6	90.5	90.6	89.9	91.2	91.2	89.6	89.2	89.7	91.2	91.2	91.2	89.8	89.5
86	C18	AS-1-12	89.8	90.1	89.4	89.4	89.4	89.4	89.4	89.4	89.7	89.8	89.5	89.5	89.9	89.9	89.8	89.9	90.3	90.3	90.3	90.3	90.3	90.3	90.3	90.3	90.3	89.2	89.2	89.3	89.2	89.4	89.8	89.8	89.8	90.8	90.7	90.8	90.2	91.4	91.4	89.8	89.4	89.9	91.4	91.4	91.4	89.8	89.5
87	C13	Corallococcus sp. AB050B	89.1	89.3	88.9	88.9	88.9	88.9	88.9	88.9	88.8	89.1	88.8	88.8	89.2	89.2	89.1	89.2	89.6	89.6	89.6	89.6	89.6	89.6	89.6	89.6	89.6	88.9	88.9	89	88.9	89.1	89	89	89.1	89.9	89.8	89.7	89.5	90.4	90.4	89.4	88.6	88.9	90.6	90.6	90.6	89.6	89.3
88	C13	Corallococcus sp. AB049A	89.1	89.3	88.9	88.9	88.9	88.9	88.9	88.9	88.8	89.1	88.8	88.8	89.2	89.2	89.1	89.2	89.6	89.6	89.6	89.6	89.6	89.6	89.6	89.6	89.6	88.9	88.9	89	88.9	89.1	89	89	89.1	89.9	89.8	89.7	89.5	90.4	90.4	89.4	88.6	88.9	90.6	90.6	90.6	89.6	89.3
89	C13	Corallococcus interemptor AB047AT	89	89.2	88.8	88.8	88.8	88.8	88.8	88.8	88.7	89	88.7	88.7	89.1	89.1	89	89.1	89.5	89.5	89.5	89.5	89.5	89.5	89.5	89.5	89.5	88.8	88.8	88.9	88.8	89	88.9	88.9	89	89.8	89.7	89.6	89.4	90.3	90.3	89.3	88.5	88.8	90.5	90.5	90.5	89.5	89.2
90	C19	3-5	89	89.2	88.9	88.9	88.9	88.9	88.9	88.9	88.7	89	88.7	88.7	89.1	89.1	89	89.1	89.5	89.5	89.5	89.5	89.5	89.5	89.5	89.5	89.5	88.8	88.8	88.9	88.8	89	88.9	88.9	88.9	89.7	89.6	89.6	89.2	90.5	90.5	88.9	88.9	89	90.6	90.6	90.6	89.5	89.3
91	C14	Corallococcus coralloides DSM 2259T	89.2	89.5	88.9	88.9	88.9	88.9	88.9	88.9	89	89.3	89	89	89.4	89.4	89.5	89.2	89.7	89.7	89.7	89.7	89.7	89.7	89.7	89.7	89.7	88.7	88.7	88.8	88.7	88.9	89	89	89.1	89.9	89.8	90.2	89.5	90.5	90.5	89.1	88.4	88.9	90.1	90.1	90.1	89.6	89.3
92	C14	Corallococcus sp. CA054B	89.5	89.7	89.1	89.1	89.1	89.1	89.1	89.1	89.2	89.5	89.2	89.2	89.6	89.6	89.5	89.4	89.9	89.9	89.9	89.9	89.9	89.9	89.9	89.9	89.9	88.7	88.7	88.8	88.7	88.9	89	89	89.1	89.8	89.8	90.2	89.7	90.7	90.7	89	88.3	88.9	90.6	90.6	90.6	90.1	89.7
93	C15	Corallococcus sp. CA049B	89.4	89.6	89	89	89	89	89	89	89.1	89.4	89.1	89.1	89.5	89.5	89.4	89.3	89.8	89.8	89.8	89.8	89.8	89.8	89.8	89.8	89.8	88.8	88.8	88.9	88.8	89	89.1	89.1	89.2	89.9	89.9	90.3	89.8	90.6	90.6	89.6	88.5	89.1	90.9	90.9	90.9	90.4	90.1
94	C15	Corallococcus coralloides B035	89.6	89.9	89.3	89.3	89.3	89.3	89.3	89.3	89.2	89.7	89.6	89.4	89.6	89.6	89.7	89.8	90.2	90.2	90.2	90.2	90.2	90.2	90.2	90.2	90.2	89.1	89.1	89.2	89.1	89.5	89.6	89.6	89.7	90.5	90.5	90.6	89.9	90.8	90.8	89.4	88.4	89	90.7	90.7	90.7	89.8	89.5
95	C20	H5M1	89.1	89.4	88.8	88.8	88.8	88.8	88.8	88.8	88.9	89.2	88.9	88.9	89.3	89.3	89.2	89.1	89.6	89.6	89.6	89.6	89.6	89.6	89.6	89.6	89.6	88.6	88.6	88.7	88.6	88.8	88.8	88.8	88.8	89.6	89.5	89.6	89.4	90.4	90.4	89.2	88.1	88.6	90.3	90.3	90.3	89.9	89.5
96	C20	NL03M1	89.3	89.5	88.9	88.9	88.9	88.9	88.9	88.9	89	89.3	89	89	89.4	89.4	89.3	89.2	89.5	89.5	89.5	89.5	89.5	89.5	89.5	89.5	89.5	88.5	88.5	88.6	88.5	88.7	88.9	88.9	88.9	89.7	89.6	89.7	89.3	90.8	90.8	89.4	88.6	89.2	90.6	90.6	90.6	90.3	89.8
97	C16	Corallococcus sp. AB011P	88.9	89.2	88.8	88.8	88.8	88.8	88.8	88.8	88.6	89	88.9	88.7	88.9	88.9	89	88.9	89.5	89.5	89.5	89.5	89.5	89.5	89.5	89.5	89.5	88.8	88.8	88.9	88.8	89.2	88.9	88.9	89	89.6	89.5	89.8	89.6	89.5	89.5	88.3	87.7	88.2	89.5	89.5	89.5	89	88.8
98	C16	Corallococcus sp. AB045	88.9	89.2	88.8	88.8	88.8	88.8	88.8	88.8	88.5	89	88.9	88.7	88.9	88.9	89	88.9	89.5	89.5	89.5	89.5	89.5	89.5	89.5	89.5	89.5	88.6	88.6	88.7	88.6	89	88.7	88.7	88.8	89.4	89.3	89.6	89.4	89.5	89.5	88.3	87.7	88.2	89.5	89.5	89.5	89	88.8
99	C9	Corallococcus carmarthensis CA046B	88.6	88.8	88.2	88.2	88.2	88.2	88.2	88.2	88.4	88.6	88.3	88.3	88.7	88.7	88.6	88.5	89	89	89	89	89	89	89	89	89	88	88	88.1	88	88.2	88.4	88.4	88.2	89.1	89	89.1	88.7	90.1	90.1	88.6	88	88.5	90.3	90.3	90.3	89.3	88.9
100	C9	Corallococcus carmarthensis CA043DT	88.5	88.7	88.1	88.1	88.1	88.1	88.1	88.1	88.3	88.5	88.2	88.2	88.6	88.6	88.5	88.4	88.9	88.9	88.9	88.9	88.9	88.9	88.9	88.9	88.9	87.9	87.9	88	87.9	88.1	88.3	88.3	88.1	89	88.9	89.2	88.6	89.9	89.9	88.7	88.1	88.6	90.2	90.2	90.2	89.2	88.8
101	C9	NL05M1	88.8	89	88.4	88.4	88.4	88.4	88.4	88.4	88.5	88.8	88.5	88.5	88.9	88.9	88.8	88.7	89.2	89.2	89.2	89.2	89.2	89.2	89.2	89.2	89.2	88.4	88.4	88.5	88.4	88.6	88.7	88.7	88.6	89.4	89.3	89.4	89	90.3	90.3	88.8	88.2	88.7	90.5	90.5	90.5	89.5	89.1
102	C10	Corallococcus aberystwythensis AB050AT	89.1	89.4	88.7	88.7	88.7	88.7	88.7	88.7	88.7	89.2	88.9	88.9	89.1	89.1	89.2	89.1	89.5	89.5	89.5	89.5	89.5	89.5	89.5	89.5	89.5	88.7	88.7	88.8	88.8	89	88.9	88.9	88.9	89.4	89.3	89.5	89.2	90.4	90.4	88.6	87.9	88.5	90.3	90.3	90.3	89.3	89.2
103	C12	Corallococcus exercitus CA046A	89	89.3	88.7	88.7	88.7	88.7	88.7	88.7	88.6	89.1	88.8	88.8	89	89	89.1	89	89.5	89.5	89.5	89.5	89.5	89.5	89.5	89.5	89.5	88.7	88.7	88.8	88.7	88.9	89	89	88.9	89.7	89.6	89.7	89.6	90.5	90.5	89	88.5	89.1	90.5	90.5	90.5	89.8	89.5
104	C11	Corallococcus exercitus AB043AT	88.5	88.8	88.2	88.2	88.2	88.2	88.2	88.2	88.2	88.6	88.3	88.3	88.7	88.7	88.6	88.5	89	89	89	89	89	89	89	89	89	88.2	88.2	88.3	88.2	88.4	88.6	88.6	88.4	89.3	89.2	89.3	89	89.4	89.4	88.3	87.5	88.1	89.6	89.6	89.6	89.5	89.3
105	C11	Corallococcus exercitus AB043B	88.9	89.2	88.5	88.5	88.5	88.5	88.5	88.5	88.6	89	88.7	88.7	88.8	88.8	88.9	89	89.3	89.3	89.3	89.3	89.3	89.3	89.3	89.3	89.3	88.5	88.5	88.6	88.5	88.7	89.1	89.1	88.9	89.8	89.7	89.6	89.2	90.1	90.1	88.6	88.2	88.6	90.2	90.2	90.2	89.3	89
106	C17	Corallococcus exiguus AB032A	88.3	88.6	88	88	88	88	88	88	87.9	88.4	88.3	88.1	88.3	88.3	88.4	88.3	88.7	88.7	88.7	88.7	88.7	88.7	88.7	88.7	88.7	87.9	87.9	88	87.9	88.3	88.3	88.3	88.1	88.7	88.7	88.9	88.6	89.5	89.5	88.2	87.3	88.2	89.3	89.3	89.3	89.3	89.3
107	C17	Corallococcus sp. AB032C	88.3	88.6	88	88	88	88	88	88	87.9	88.4	88.3	88.1	88.3	88.3	88.4	88.3	88.7	88.7	88.7	88.7	88.7	88.7	88.7	88.7	88.7	87.9	87.9	88	87.9	88.3	88.3	88.3	88.1	88.7	88.7	88.9	88.6	89.5	89.5	88.2	87.3	88.2	89.3	89.3	89.3	89.3	89.3
108	C17	Corallococcus exiguus AB031	88.5	88.8	88.2	88.2	88.2	88.2	88.2	88.2	88.1	88.6	88.5	88.3	88.5	88.5	88.6	88.5	88.9	88.9	88.9	88.9	88.9	88.9	88.9	88.9	88.9	88.1	88.1	88.2	88.1	88.5	88.5	88.5	88.3	88.9	88.9	89.1	88.8	89.5	89.5	88.2	87.3	88.2	89.2	89.2	89.2	89.2	89.2
109	C17	Corallococcus exiguus AB016	88.5	88.8	88.2	88.2	88.2	88.2	88.2	88.2	88.1	88.6	88.5	88.3	88.5	88.5	88.6	88.5	88.9	88.9	88.9	88.9	88.9	88.9	88.9	88.9	88.9	88.1	88.1	88.2	88.1	88.5	88.5	88.5	88.3	88.9	88.9	89.1	88.8	89.5	89.5	88.2	87.3	88.2	89.2	89.2	89.2	89.2	89.2
110	C17	Corallococcus sp. AB030	88.6	88.9	88.3	88.3	88.3	88.3	88.3	88.3	88.2	88.7	88.4	88.4	88.7	88.7	88.8	88.6	89	89	89	89	89	89	89	89	89	88	88	88.1	88	88.2	88.6	88.6	88.4	89	89	89.2	88.9	89.9	89.9	88.3	87.7	88.8	89.5	89.5	89.5	89.5	89.3
111	C17	Corallococcus exiguus AM007	88.6	88.9	88.3	88.3	88.3	88.3	88.3	88.3	88.2	88.7	88.4	88.4	88.7	88.7	88.8	88.6	89	89	89	89	89	89	89	89	89	88	88	88.1	88	88.2	88.6	88.6	88.4	89	89	89.2	88.9	89.9	89.9	88.3	87.7	88.8	89.5	89.5	89.5	89.5	89.3
112	C17	Corallococcus sp. CA041A	88.7	89	88.4	88.4	88.4	88.4	88.4	88.4	88.3	88.8	88.5	88.5	88.8	88.8	88.9	88.7	89.1	89.1	89.1	89.1	89.1	89.1	89.1	89.1	89.1	88.1	88.1	88.2	88.1	88.3	88.7	88.7	88.5	89.1	89.1	89.3	89	90.1	90.1	88.4	87.8	88.9	89.6	89.6	89.6	89.6	89.4
113	C17	Corallococcus sp. AB018	88.7	89	88.4	88.4	88.4	88.4	88.4	88.4	88.3	88.8	88.5	88.5	88.8	88.8	88.9	88.7	89.1	89.1	89.1	89.1	89.1	89.1	89.1	89.1	89.1	88.1	88.1	88.2	88.1	88.3	88.7	88.7	88.5	89.1	89.1	89.3	89	90.1	90.1	88.4	87.8	88.9	89.6	89.6	89.6	89.6	89.4
114	C17	Corallococcus exiguus CA048	88.7	89	88.4	88.4	88.4	88.4	88.4	88.4	88.3	88.8	88.5	88.5	88.8	88.8	88.9	88.7	89.1	89.1	89.1	89.1	89.1	89.1	89.1	89.1	89.1	88.1	88.1	88.2	88.1	88.3	88.7	88.7	88.5	89.1	89.1	89.3	89	90.1	90.1	88.4	87.8	88.9	89.6	89.6	89.6	89.6	89.4
115	C17	Corallococcus exiguus CA046D	88.7	89	88.4	88.4	88.4	88.4	88.4	88.4	88.3	88.8	88.5	88.5	88.8	88.8	88.9	88.7	89.1	89.1	89.1	89.1	89.1	89.1	89.1	89.1	89.1	88.1	88.1	88.2	88.1	88.3	88.7	88.7	88.5	89.1	89.1	89.3	89	90.1	90.1	88.4	87.8	88.9	89.6	89.6	89.6	89.6	89.4
116	C17	Corallococcus exiguus DSM 14696T	88.5	88.8	88.2	88.2	88.2	88.2	88.2	88.2	88.2	88.7	88.4	88.4	88.4	88.4	88.5	88.4	88.8	88.8	88.8	88.8	88.8	88.8	88.8	88.8	88.8	88	88	88.1	88	88.2	88.4	88.4	88.2	88.8	88.8	89	88.7	89.6	89.6	88	87.4	88.4	89.1	89.1	89.1	89.2	89.1
117	C17	Corallococcus exiguus AM006	88.7	89	88.4	88.4	88.4	88.4	88.4	88.4	88.3	88.8	88.5	88.5	88.7	88.7	88.8	88.7	89.2	89.2	89.2	89.2	89.2	89.2	89.2	89.2	89.2	88.4	88.4	88.5	88.4	88.6	88.5	88.5	88.6	89.1	89.1	89.4	89.1	89.6	89.6	88.2	87.4	88.3	89.4	89.4	89.4	88.9	88.7
118	C17	Corallococcus sp. AB004	88.7	89	88.4	88.4	88.4	88.4	88.4	88.4	88.3	88.8	88.5	88.5	88.7	88.7	88.8	88.7	89.2	89.2	89.2	89.2	89.2	89.2	89.2	89.2	89.2	88.4	88.4	88.5	88.4	88.6	88.5	88.5	88.6	89.1	89.1	89.4	89.1	89.6	89.6	88.2	87.4	88.2	89.2	89.2	89.2	88.9	88.7
119	C17	Corallococcus sp. AB038B	88.6	88.9	88.2	88.2	88.2	88.2	88.2	88.2	88.2	88.7	88.6	88.4	88.5	88.5	88.6	88.5	89	89	89	89	89	89	89	89	89	88.2	88.2	88.3	88.2	88.6	88.3	88.3	88.4	88.9	88.9	89.2	88.9	89.5	89.5	87.9	87.2	88	89.2	89.2	89.2	88.9	88.7
120	C17	Corallococcus exiguus AB039A	88.4	88.7	88.2	88.2	88.2	88.2	88.2	88.2	88	88.5	88.2	88.2	88.5	88.5	88.6	88.5	89	89	89	89	89	89	89	89	89	88.2	88.2	88.3	88.2	88.4	88.3	88.3	88.4	89	88.9	89.2	88.9	89.3	89.3	88.2	87.3	87.8	89	89	89	88.9	88.7
121	C17	Corallococcus exiguus AB038A	88.5	88.8	88.3	88.3	88.3	88.3	88.3	88.3	88.1	88.6	88.3	88.3	88.6	88.6	88.7	88.6	89.1	89.1	89.1	89.1	89.1	89.1	89.1	89.1	89.1	88.3	88.3	88.4	88.3	88.5	88.4	88.4	88.5	89	89	89.3	89	89.5	89.5	88.1	87.3	88	89.1	89.1	89.1	89	88.8
Note: The species assignation of each strain were conducted based on the identity and phylogenetic analyses of 966-bp gyrB gene sequences. The markers in bold are putatively novel taxa, while others are known taxa. The species names are effectively but not yet validly published and thus are in quotation marks.
[truncated: 74 more columns]
