# Supplementary material for: Phylogenomic Analysis Substantiates the gyrB Gene as a Powerful Molecular Marker to Efficiently Differentiate the Most Closely Related Genera Myxococcus, Corallococcus, and Pyxidicoccus
Source: Front Microbiol. 2021 Oct 11;12:763359. doi: 10.3389/fmicb.2021.763359 (PMC8542856; doi:10.3389/fmicb.2021.763359)
Supplement: Supplementary file 9 [file Table_8.XLSX]

## Sheet: Table S7
Original name	Group	Accession number	Completeness (%)	Contamination (%)
RHSTA-1-4	M16	JAIQDG000000000	100	2.7
XM-1-1-1	M11	JAIQDH000000000	99.4	0.7
AS-1-15	M11	JAIQDF000000000	99.4	0.7
AS-1-6	C18	JAIQDE000000000	99.4	0.8
AS-1-12	C18	JAIQDD000000000	99.4	0.8
