# Supplementary material for: Phylogenomic Analysis Substantiates the gyrB Gene as a Powerful Molecular Marker to Efficiently Differentiate the Most Closely Related Genera Myxococcus, Corallococcus, and Pyxidicoccus
Source: Front Microbiol. 2021 Oct 11;12:763359. doi: 10.3389/fmicb.2021.763359 (PMC8542856; doi:10.3389/fmicb.2021.763359)
Supplement: Supplementary file 10 [file Table_9.XLSX]

## Sheet: Table S8
No.	Original name	91_RHST-1-4	92_AS-1-15	93_XM-1-1-1	94_AS-1-6	95_AS-1-12
1	Myxococcus sp. AB056	25.2	23.1	23	21.4	21.5
2	Myxococcus sp. AB036A	25.2	23.2	23.1	21.4	21.6
3	Myxococcus virescens DSM 2260T	25.2	23.1	23	21.3	21.4
4	Myxococcus xanthus AM003	25.4	23.2	23.1	21.6	21.8
5	Myxococcus xanthus AM005	25.4	23.2	23.1	21.6	21.8
6	Myxococcus xanthus KF3.2.8c11	25.1	23	22.9	21.4	21.4
7	Myxococcus xanthus DZ2	25.1	23	22.9	21.3	21.4
8	Myxococcus xanthus DZF1	25.1	23	22.9	21.3	21.4
9	Myxococcus sp. CA005	25.2	23	22.9	21.3	21.4
10	Myxococcus xanthus AB023	25.1	23	22.9	21.3	21.4
11	Myxococcus xanthus DK 1622	25.1	23	22.9	21.3	21.3
12	Myxococcus xanthus DSM 16526T	25.1	23	22.9	21.3	21.4
13	Myxococcus sp. CA023	25.2	23	23	21.3	21.4
14	Myxococcus sp. AB024B	25.3	23.1	23	21.4	21.4
15	Myxococcus xanthus CA029	25.2	23.1	23	21.4	21.4
16	Myxococcus sp. CA018	25.4	23.3	23.2	21.5	21.5
17	Myxococcus sp. AB025A	25.3	23.1	23	21.4	21.5
18	Myxococcus sp. CA010	25.2	23.1	23	21.4	21.4
19	Myxococcus sp. CA027	25.2	23.1	23	21.4	21.4
20	Myxococcus sp. AB022	25.2	23.1	23	21.4	21.4
21	Myxococcus sp. CA006	25.2	23.1	23	21.4	21.5
22	Myxococcus xanthus KF4.3.9c1	25.4	23	23	21.3	21.4
23	Myxococcus xanthus GH3.5.6c2	25.4	23	23	21.3	21.4
24	Myxococcus xanthus GH5.1.9c20	25.4	23.1	23	21.3	21.3
25	Myxococcus xanthus MC3.5.9c15	25.4	23	23	21.3	21.3
26	Myxococcus xanthus MC3.3.5c16	25.4	23	23	21.3	21.3
27	Myxococcus sp. AM009	25.6	23.3	23.3	21.6	21.6
28	Myxococcus sp. AM010	25.5	23.3	23.3	21.5	21.6
29	"Myxococcus vastator" AM301T	25.9	23.6	23.6	22	22
30	Myxococcus macrosporus HW-1	25.8	23.5	23.5	21.6	21.6
31	Corallococcus macrosporus DSM 14697T	25.8	23.6	23.5	21.5	21.7
32	"Myxococcus hansupus" mixupus	24.6	22.9	22.8	21.3	21.3
33	Pyxidicoccus fallax DSM 14698T	36.1	23.8	23.8	21.8	21.9
34	Pyxidicoccus fallax CA059B	36.3	24	24	22	22.1
35	Pyxidicoccus trucidator CA060AT	31.3	23.5	23.4	21.4	21.4
36	"Pyxidicoccus caerfyrddinensis" CA032AT	30.6	23.3	23.3	21.5	21.4
37	Myxococcus stipitatus DSM 14675T	23.3	26.5	26.5	20.9	20.9
38	Myxococcus fulvus 124B02	23.6	63.3	63.4	21.3	21.3
39	Myxococcus fulvus DSM 16525T	23.6	63	63	21.3	21.3
40	Myxococcus sp. AB025B	24.1	78.2	78.9	21.6	21.6
41	Myxococcus sp. AM011	24	28.3	28.1	21.2	21.3
42	Myxococcus eversor AB053BT	23.7	28	27.9	21	21.1
43	"Myxococcus llanfairensis" AM401T	24.1	28.6	28.4	21.2	21.6
44	Myxococcus sp. CA040A	23.9	28.3	28.3	21	21
45	Myxococcus sp. CA051A	23.8	28.2	28.2	21	21
46	Myxococcus sp. CA056	23.9	28.3	28.3	21	21
47	Myxococcus sp. CA033	23.9	28.3	28.3	21.1	21.1
48	Myxococcus sp. CA039A	24.2	28.5	28.5	21.2	21.3
49	Corallococcus sp. H22C18031201	21.6	21.3	21.3	21.9	21.9
50	Corallococcus praedator CA031BT	22	21.6	21.5	30.7	30.6
51	Corallococcus sp. CA031C	21.8	21.5	21.4	30.6	30.5
52	Corallococcus sp. CA047B	21.9	21.4	21.5	30.6	30.6
53	Corallococcus terminator CA054AT	21.7	21.2	21.2	30	30
54	Corallococcus sp. ZKHCc1	21.8	21.4	21.3	30.4	30.3
55	Corallococcus llansteffanensis CA051BT	22.3	21.6	21.6	31.4	31.4
56	Corallococcus sp. CA053C	22	21.5	21.5	30.8	30.8
57	Corallococcus sicarius CA040BT	22.2	21.4	21.4	30.6	30.6
58	Corallococcus sp. c25j21	21.8	21.5	21.5	35	35.1
59	Corallococcus sp. Z5C101001	21.8	21.5	21.5	35.1	35.2
60	Corallococcus carmarthensis CA046B	21.8	21.5	21.5	44.2	44.2
61	Corallococcus carmarthensis CA043DT	21.7	21.5	21.4	43.9	44
62	Corallococcus aberystwythensis AB050AT	21.8	21.6	21.5	44	43.9
63	Corallococcus exercitus AB043B	21.9	21.5	21.4	44	44.1
64	Corallococcus exercitus AB043AT	22	21.6	21.5	44.1	44.2
65	Corallococcus exercitus CA046A	21.9	21.6	21.6	44.4	44.4
66	Corallococcus sp. AB049A	22	21.7	21.7	46.2	46.3
67	Corallococcus interemptor AB047AT	21.7	21.4	21.4	46	45.9
68	Corallococcus sp. AB050B	21.7	21.4	21.4	45.9	45.8
69	Corallococcus sp. CA054B	21.9	21.5	21.5	53.1	53.2
70	Corallococcus coralloides DSM 2259T	21.7	21.3	21.3	53.2	53.2
71	Corallococcus sp. CA049B	21.9	21.6	21.5	54.4	54.5
72	Corallococcus coralloides B035	21.7	21.4	21.4	53.9	54
73	Corallococcus sp. AB011P	21.7	21.3	21.2	53.2	53.1
74	Corallococcus sp. AB045	21.8	21.4	21.4	53.2	53.3
75	Corallococcus exiguus AB032A	21.6	21.4	21.3	50.7	50.5
76	Corallococcus sp. AB032C	21.4	21.2	21.1	50.6	50.4
77	Corallococcus exiguus AB031	21.4	21.3	21.3	50.5	50.3
78	Corallococcus exiguus AB016	21.5	21.3	21.3	50.5	50.6
79	Corallococcus exiguus DSM 14696T	21.4	21.2	21.1	50.5	50.6
80	Corallococcus exiguus CA046D	21.6	21.4	21.4	51	50.9
81	Corallococcus sp. AB018	21.6	21.4	21.3	50.8	50.9
82	Corallococcus exiguus CA048	21.7	21.5	21.4	50.8	50.9
83	Corallococcus sp. AB030	21.6	21.4	21.3	50.7	50.8
84	Corallococcus exiguus AM007	21.8	21.8	21.7	51	51.1
85	Corallococcus sp. CA041A	21.6	21.4	21.4	51	51.2
86	Corallococcus exiguus AB038A	21.4	21.3	21.2	49	49.9
87	Corallococcus exiguus AM006	21.4	21.3	21.2	49.9	49.9
88	Corallococcus sp. AB004	21.5	21.3	21.3	49.9	49.9
89	Corallococcus sp. AB038B	21.3	21.1	21.1	49.8	49.8
90	Corallococcus exiguus AB039A	21.5	21.3	21.2	50	50.1
91	RHST-1-4	100	23.8	23.8	21.7	21.7
92	AS-1-15	23.8	100	92.5	21.4	21.9
93	XM-1-1-1	23.8	92.5	100	21.4	21.4
94	AS-1-6	21.7	21.4	21.4	100	90.2
95	AS-1-12	21.7	21.9	21.4	90.2	100
